# Supplementary material for: Single nuclei RNA-seq of mouse placental labyrinth development
Source: eLife. 2020 Nov 3;9:e60266. doi: 10.7554/eLife.60266 (PMC7669270; doi:10.7554/eLife.60266)
Supplement: Figure 6—source data 2. [file elife-60266-fig6-data2.txt]

TF	gene	nMotifs	bestMotif	NES	highConfAnnot	Genie3Weight
1810024B03Rik	Add1	4	dbcorrdb__POLR3A__ENCSR000DOI_1__m1	3.69	FALSE	0.176336394338326
1810024B03Rik	Cbfa2t2	4	dbcorrdb__POLR3A__ENCSR000DOI_1__m1	3.69	FALSE	0.0529338026004587
1810024B03Rik	Cdh1	4	dbcorrdb__POLR3A__ENCSR000DOI_1__m1	3.69	FALSE	0.0305633287719077
1810024B03Rik	Cnot6	4	dbcorrdb__POLR3A__ENCSR000DOI_1__m1	3.69	FALSE	0.783318005058405
1810024B03Rik	Dnmt3b	4	dbcorrdb__POLR3A__ENCSR000DOI_1__m1	3.69	FALSE	0.0943850960664061
1810024B03Rik	Hnrnpr	4	dbcorrdb__POLR3A__ENCSR000DOI_1__m1	3.69	FALSE	0.329809239935628
1810024B03Rik	Matr3	4	dbcorrdb__POLR3A__ENCSR000DOI_1__m1	3.69	FALSE	0.0928409656308731
1810024B03Rik	Mcm3	4	dbcorrdb__POLR3A__ENCSR000DOI_1__m1	3.69	FALSE	0.98559758741243
1810024B03Rik	Plekha7	4	dbcorrdb__POLR3A__ENCSR000DOI_1__m1	3.69	FALSE	0.0114262689526298
1810024B03Rik	Ppia	4	dbcorrdb__POLR3A__ENCSR000DOI_1__m1	3.69	FALSE	0.180956587598321
1810024B03Rik	Psmd12	4	dbcorrdb__POLR3A__ENCSR000DOI_1__m1	3.69	FALSE	0.134331784828079
1810024B03Rik	Ptprs	4	dbcorrdb__POLR3A__ENCSR000DOI_1__m1	3.69	FALSE	0.100024735945811
1810024B03Rik	Rnf144b	4	dbcorrdb__POLR3A__ENCSR000DOI_1__m1	3.69	FALSE	0.164128454059496
1810024B03Rik	Slc16a1	4	dbcorrdb__POLR3A__ENCSR000DOI_1__m1	3.69	FALSE	0.154253502082281
1810024B03Rik	Txlng	4	dbcorrdb__POLR3A__ENCSR000DOI_1__m1	3.69	FALSE	0.0366401239121721
1810024B03Rik	Abcc1	2	dbcorrdb__POLR3G__ENCSR000EYU_1__m1	3.14	FALSE	0.0482761151713473
1810024B03Rik	Abcd3	2	dbcorrdb__POLR3G__ENCSR000EYU_1__m1	3.14	FALSE	0.444234272954624
1810024B03Rik	Acaca	2	dbcorrdb__POLR3G__ENCSR000EYU_1__m1	3.14	FALSE	0.01884531172694
1810024B03Rik	Atl3	2	dbcorrdb__POLR3G__ENCSR000EYU_1__m1	3.14	FALSE	0.643668504596005
1810024B03Rik	Bard1	2	dbcorrdb__POLR3G__ENCSR000EYU_1__m1	3.14	FALSE	0.298613839782031
1810024B03Rik	Cbl	2	dbcorrdb__POLR3G__ENCSR000EYU_1__m1	3.14	FALSE	0.313504359570067
1810024B03Rik	Ccz1	2	dbcorrdb__POLR3G__ENCSR000EYU_1__m1	3.14	FALSE	0.818956316166975
1810024B03Rik	Cdcp1	2	dbcorrdb__POLR3G__ENCSR000EYU_1__m1	3.14	FALSE	0.0738500334196289
1810024B03Rik	Chordc1	2	dbcorrdb__POLR3G__ENCSR000EYU_1__m1	3.14	FALSE	0.103523659194603
1810024B03Rik	Ciapin1	2	dbcorrdb__POLR3G__ENCSR000EYU_1__m1	3.14	FALSE	0.06956577695847
1810024B03Rik	Emb	2	dbcorrdb__POLR3G__ENCSR000EYU_1__m1	3.14	FALSE	0.0753116782870756
1810024B03Rik	Fnbp1	2	dbcorrdb__POLR3G__ENCSR000EYU_1__m1	3.14	FALSE	0.502253177165269
1810024B03Rik	Grik3	2	dbcorrdb__POLR3G__ENCSR000EYU_1__m1	3.14	FALSE	0.360374645420315
1810024B03Rik	Gtf2f2	2	dbcorrdb__POLR3G__ENCSR000EYU_1__m1	3.14	FALSE	0.114718264130538
1810024B03Rik	Gtpbp4	2	dbcorrdb__POLR3G__ENCSR000EYU_1__m1	3.14	FALSE	0.0970701558243314
1810024B03Rik	Hspd1	2	dbcorrdb__POLR3G__ENCSR000EYU_1__m1	3.14	FALSE	0.188606406288092
1810024B03Rik	Ipo11	2	dbcorrdb__POLR3G__ENCSR000EYU_1__m1	3.14	FALSE	0.735631133672392
1810024B03Rik	Kdm3b	2	dbcorrdb__POLR3G__ENCSR000EYU_1__m1	3.14	FALSE	0.116452993566609
1810024B03Rik	Kpnb1	2	dbcorrdb__POLR3G__ENCSR000EYU_1__m1	3.14	FALSE	0.0648886221667908
1810024B03Rik	Larp1	2	dbcorrdb__POLR3G__ENCSR000EYU_1__m1	3.14	FALSE	0.107285154033075
1810024B03Rik	Lipg	2	dbcorrdb__POLR3G__ENCSR000EYU_1__m1	3.14	FALSE	0.198164261400184
1810024B03Rik	Lsg1	2	dbcorrdb__POLR3G__ENCSR000EYU_1__m1	3.14	FALSE	0.131156444965315
1810024B03Rik	Lsr	2	dbcorrdb__POLR3G__ENCSR000EYU_1__m1	3.14	FALSE	1.25770503444838
1810024B03Rik	Mtf2	2	dbcorrdb__POLR3G__ENCSR000EYU_1__m1	3.14	FALSE	0.0646673352638528
1810024B03Rik	Mtif2	2	dbcorrdb__POLR3G__ENCSR000EYU_1__m1	3.14	FALSE	1.34179183511792
1810024B03Rik	Mtmr12	2	dbcorrdb__POLR3G__ENCSR000EYU_1__m1	3.14	FALSE	0.257684997683211
1810024B03Rik	Naa20	2	dbcorrdb__POLR3G__ENCSR000EYU_1__m1	3.14	FALSE	0.109057146152119
1810024B03Rik	Oxct1	2	dbcorrdb__POLR3G__ENCSR000EYU_1__m1	3.14	FALSE	0.184728419565514
1810024B03Rik	Plcg2	2	dbcorrdb__POLR3G__ENCSR000EYU_1__m1	3.14	FALSE	0.0278059149455846
1810024B03Rik	Plekha1	2	dbcorrdb__POLR3G__ENCSR000EYU_1__m1	3.14	FALSE	0.0268623451154454
1810024B03Rik	Plxnb1	2	dbcorrdb__POLR3G__ENCSR000EYU_1__m1	3.14	FALSE	0.0740101634261131
1810024B03Rik	Polb	2	dbcorrdb__POLR3G__ENCSR000EYU_1__m1	3.14	FALSE	0.15255755994415
1810024B03Rik	Polg	2	dbcorrdb__POLR3G__ENCSR000EYU_1__m1	3.14	FALSE	0.405359298307137
1810024B03Rik	Pop1	2	dbcorrdb__POLR3G__ENCSR000EYU_1__m1	3.14	FALSE	0.114061130369734
1810024B03Rik	Ppargc1b	2	dbcorrdb__POLR3G__ENCSR000EYU_1__m1	3.14	FALSE	0.184371070494118
1810024B03Rik	Prdm10	2	dbcorrdb__POLR3G__ENCSR000EYU_1__m1	3.14	FALSE	1.54554727284944
1810024B03Rik	Sgk3	2	dbcorrdb__POLR3G__ENCSR000EYU_1__m1	3.14	FALSE	0.09295965728
1810024B03Rik	Strada	2	dbcorrdb__POLR3G__ENCSR000EYU_1__m1	3.14	FALSE	0.572236428494978
1810024B03Rik	Strbp	2	dbcorrdb__POLR3G__ENCSR000EYU_1__m1	3.14	FALSE	0.171063192412246
1810024B03Rik	Svil	2	dbcorrdb__POLR3G__ENCSR000EYU_1__m1	3.14	FALSE	0.0313201722695536
1810024B03Rik	Tada2a	2	dbcorrdb__POLR3G__ENCSR000EYU_1__m1	3.14	FALSE	0.284698771946995
1810024B03Rik	Tjap1	2	dbcorrdb__POLR3G__ENCSR000EYU_1__m1	3.14	FALSE	0.85190828243275
1810024B03Rik	Tjp3	2	dbcorrdb__POLR3G__ENCSR000EYU_1__m1	3.14	FALSE	0.204977165067004
1810024B03Rik	Tns4	2	dbcorrdb__POLR3G__ENCSR000EYU_1__m1	3.14	FALSE	0.0473397140506084
1810024B03Rik	Top2a	2	dbcorrdb__POLR3G__ENCSR000EYU_1__m1	3.14	FALSE	0.123993726785207
1810024B03Rik	Ttll4	2	dbcorrdb__POLR3G__ENCSR000EYU_1__m1	3.14	FALSE	1.04552363983726
1810024B03Rik	Uaca	2	dbcorrdb__POLR3G__ENCSR000EYU_1__m1	3.14	FALSE	0.013418308749663
1810024B03Rik	Ube2z	2	dbcorrdb__POLR3G__ENCSR000EYU_1__m1	3.14	FALSE	0.705055635886784
1810024B03Rik	Utp20	2	dbcorrdb__POLR3G__ENCSR000EYU_1__m1	3.14	FALSE	0.068888313886746
1810024B03Rik	Vkorc1l1	2	dbcorrdb__POLR3G__ENCSR000EYU_1__m1	3.14	FALSE	0.0843729727711186
1810024B03Rik	Xpr1	2	dbcorrdb__POLR3G__ENCSR000EYU_1__m1	3.14	FALSE	0.154025692883672
1810024B03Rik	Zdhhc2	2	dbcorrdb__POLR3G__ENCSR000EYU_1__m1	3.14	FALSE	0.079866929700341
1810024B03Rik	Zfp397	2	dbcorrdb__POLR3G__ENCSR000EYU_1__m1	3.14	FALSE	0.167081541591024
Arid3a	Dap	1	dbcorrdb__MBD4__ENCSR000BQW_1__m2	5.22	FALSE	3.84300142141813
Arid3a	Phactr2	1	dbcorrdb__MBD4__ENCSR000BQW_1__m2	5.22	FALSE	0.763029225043924
Arid3a	Plekhm2	1	dbcorrdb__MBD4__ENCSR000BQW_1__m2	5.22	FALSE	1.13217657732699
Arid3a	Ppp2r5c	1	dbcorrdb__MBD4__ENCSR000BQW_1__m2	5.22	FALSE	2.93486988364506
Arid3a	Arhgap10	1	tfdimers__MD00216	3.19	TRUE	2.80964774605116
Arid3a	Hpgds	2	tfdimers__MD00216	3.19	TRUE	2.2942834656582
Arid3a	Kdm2b	2	tfdimers__MD00216	3.19	TRUE	1.59142811113921
Arid3a	Pan2	1	tfdimers__MD00216	3.19	TRUE	3.06844427077758
Arid3a	Smad7	3	tfdimers__MD00216	3.19	TRUE	3.70372963538373
Arid3a	Stk11	1	tfdimers__MD00216	3.19	TRUE	1.1850012564458
Arid3a	Zfp516	3	tfdimers__MD00216	3.19	TRUE	1.1565969768228
Arid3a	Arid3a	1	cisbp__M5444	3.01	FALSE	NA
Arid3a	Ciz1	1	cisbp__M5444	3.01	FALSE	1.46073371276868
Arid3a	Gfpt1	1	cisbp__M5444	3.01	FALSE	1.19689613445126
Arid3a	Rhbdd1	1	cisbp__M5444	3.01	FALSE	1.36532468733344
Arid5b	Arid5b	1	cisbp__M0110	3.42	FALSE	NA
Arid5b	Auts2	1	cisbp__M0110	3.42	FALSE	50.9549103848818
Arid5b	Clstn2	1	cisbp__M0110	3.42	FALSE	31.3375298864368
Arid5b	Fam168a	1	cisbp__M0110	3.42	FALSE	30.2598808299724
Arid5b	Gng12	1	cisbp__M0110	3.42	FALSE	29.5627277904426
Arid5b	Kitl	1	cisbp__M0110	3.42	FALSE	26.4908304083257
Arid5b	Map4k4	1	cisbp__M0110	3.42	FALSE	55.0812821720919
Arid5b	Nav1	1	cisbp__M0110	3.42	FALSE	30.858671807113
Arid5b	Nav3	1	cisbp__M0110	3.42	FALSE	27.3806995691043
Arid5b	Ncam1	1	cisbp__M0110	3.42	FALSE	41.3222221805057
Arid5b	Prune2	1	cisbp__M0110	3.42	FALSE	38.3668530153941
Arid5b	Sdk1	1	cisbp__M0110	3.42	FALSE	34.9871900723803
Arid5b	Sdk2	1	cisbp__M0110	3.42	FALSE	46.4079559162132
Arid5b	Trio	1	cisbp__M0110	3.42	FALSE	34.8628998015177
Arid5b	Zbtb10	1	cisbp__M0110	3.42	FALSE	36.5107634560929
Arnt	Ankrd35	1	cisbp__M5234	4.03	FALSE	2.10761801309565
Arnt	Apbb2	1	cisbp__M5234	4.03	FALSE	2.23972861669659
Arnt	Appl1	1	cisbp__M5234	4.03	FALSE	4.50553451588794
Arnt	C1qtnf1	1	cisbp__M5234	4.03	FALSE	2.14025501500807
Arnt	Sec24a	1	cisbp__M5234	4.03	FALSE	3.03401611357376
Ascl2	Agap3	1	taipale_cyt_meth__FERD3L_GYNNCAGCTGNNAC_FL_meth	3.08	FALSE	1.34630244523034
Ascl2	Ebf2	1	taipale_cyt_meth__FERD3L_GYNNCAGCTGNNAC_FL_meth	3.08	FALSE	1.22219824456739
Ascl2	Kcnj12	1	taipale_cyt_meth__FERD3L_GYNNCAGCTGNNAC_FL_meth	3.08	FALSE	1.99439005033823
Ascl2	Myc	1	taipale_cyt_meth__FERD3L_GYNNCAGCTGNNAC_FL_meth	3.08	FALSE	2.96645309842549
Atf1	Fbxo32	1	dbcorrdb__CEBPD__ENCSR000BQJ_1__m1	3.85	FALSE	1.26533919845923
Atf1	March7	1	dbcorrdb__CEBPD__ENCSR000BQJ_1__m1	3.85	FALSE	1.35270595782963
Atf1	Osmr	1	dbcorrdb__CEBPD__ENCSR000BQJ_1__m1	3.85	FALSE	0.893719886055034
Atf1	Pcf11	1	dbcorrdb__CEBPD__ENCSR000BQJ_1__m1	3.85	FALSE	1.13903567195561
Atf1	Pdgfra	1	dbcorrdb__CEBPD__ENCSR000BQJ_1__m1	3.85	FALSE	3.3059378172319
Atf1	Rab30	1	dbcorrdb__CEBPD__ENCSR000BQJ_1__m1	3.85	FALSE	1.92678339544541
Atf2	Ndufa10	16	swissregulon__sacCer__CST6	3.89	FALSE	4.02586881448262
Atf2	Ralgapa1	17	swissregulon__sacCer__CST6	3.89	FALSE	5.66549653423342
Atf2	Rundc1	6	swissregulon__sacCer__CST6	3.89	FALSE	10.7406691009231
Atf2	Rabgap1	5	homer__CGGTGACGTCAC_CRE	3.55	FALSE	9.4822136953899
Atf2	Atp11b	4	cisbp__M3089	3.42	FALSE	6.00450864614735
Atf2	Rab28	3	cisbp__M3089	3.42	FALSE	5.96438544720017
Atf2	Skap2	6	cisbp__M3089	3.42	FALSE	5.16976976533461
Atf2	Taok1	4	cisbp__M3089	3.42	FALSE	5.04784774740731
Atf2	Tbc1d23	6	cisbp__M3089	3.42	FALSE	7.57005286062496
Atf2	Atf2	3	transfac_pro__M01861	3.3	FALSE	NA
Atf2	Mysm1	4	transfac_pro__M01861	3.3	FALSE	3.6780828301113
Atf2	Abi1	2	scertf__morozov.MET28	3.07	FALSE	16.8376779413295
Atf2	Cul3	1	scertf__morozov.MET28	3.07	FALSE	3.67671769674459
Atf3	Fbrs	13	cisbp__M0018	4.71	FALSE	5.75100455547704
Atf3	March3	8	cisbp__M0018	4.71	FALSE	2.77403050161998
Atf3	Neurog2	18	cisbp__M0018	4.71	FALSE	3.0301504364148
Atf3	Slc40a1	14	cisbp__M0018	4.71	FALSE	2.99965503295742
Atf3	Irx3	10	dbcorrdb__EZH2__ENCSR000ARK_1__m4	4.55	FALSE	4.77685000857876
Atf3	Malat1	5	cisbp__M0018	3.55	FALSE	2.28624105452324
Atf3	Cdk16	6	jaspar__MA1002.1	3.45	FALSE	0.645016953982802
Atf3	Pja2	6	jaspar__MA1002.1	3.45	FALSE	0.989746227999354
Atf3	Slc4a4	6	jaspar__MA1002.1	3.45	FALSE	1.22204723803442
Atf3	Adar	13	dbcorrdb__ATF3__ENCSR000BKE_1__m1	3.33	TRUE	0.859890859382803
Atf3	Adnp2	24	dbcorrdb__ATF3__ENCSR000BKE_1__m1	3.33	TRUE	1.12771402942139
Atf3	Agrn	2	dbcorrdb__EZH2__ENCSR000ARK_1__m4	3.33	FALSE	1.01595420266166
Atf3	Ankrd45	2	dbcorrdb__EZH2__ENCSR000ARK_1__m4	3.33	FALSE	2.52915576251836
Atf3	Araf	2	dbcorrdb__EZH2__ENCSR000ARK_1__m4	3.33	FALSE	1.51266336930898
Atf3	Arhgap24	1	dbcorrdb__EZH2__ENCSR000ARK_1__m4	3.33	FALSE	4.2826369039056
Atf3	Atf3	7	dbcorrdb__ATF3__ENCSR000BKE_1__m1	3.33	TRUE	NA
Atf3	Bcl6	36	dbcorrdb__ATF3__ENCSR000BKE_1__m1	3.33	TRUE	2.52417292148039
Atf3	Cmtm7	1	dbcorrdb__EZH2__ENCSR000ARK_1__m4	3.33	FALSE	1.0580213360932
Atf3	Cpd	2	dbcorrdb__EZH2__ENCSR000ARK_1__m4	3.33	FALSE	1.17604357646331
Atf3	Dmxl2	4	dbcorrdb__EZH2__ENCSR000ARK_1__m4	3.33	FALSE	0.619760445301225
Atf3	Echdc3	2	dbcorrdb__EZH2__ENCSR000ARK_1__m4	3.33	FALSE	1.48915006582401
Atf3	Fbxo18	1	dbcorrdb__EZH2__ENCSR000ARK_1__m4	3.33	FALSE	1.47686642068115
Atf3	Fmnl2	4	dbcorrdb__EZH2__ENCSR000ARK_1__m4	3.33	FALSE	0.972425539148168
Atf3	Ggta1	2	dbcorrdb__EZH2__ENCSR000ARK_1__m4	3.33	FALSE	2.11838126998691
Atf3	Hecw2	2	dbcorrdb__EZH2__ENCSR000ARK_1__m4	3.33	FALSE	0.582738216543338
Atf3	Itpk1	4	dbcorrdb__EZH2__ENCSR000ARK_1__m4	3.33	FALSE	1.52794613268857
Atf3	Kdm4c	24	dbcorrdb__ATF3__ENCSR000BKE_1__m1	3.33	TRUE	1.46838726284976
Atf3	Llgl2	4	dbcorrdb__EZH2__ENCSR000ARK_1__m4	3.33	FALSE	1.58422723865344
Atf3	Ndrg1	4	dbcorrdb__EZH2__ENCSR000ARK_1__m4	3.33	FALSE	1.13157744043957
Atf3	Nfkbia	2	dbcorrdb__EZH2__ENCSR000ARK_1__m4	3.33	FALSE	2.12564582797826
Atf3	Npas2	4	dbcorrdb__EZH2__ENCSR000ARK_1__m4	3.33	FALSE	1.36667965788482
Atf3	Nrbp1	3	dbcorrdb__EZH2__ENCSR000ARK_1__m4	3.33	FALSE	1.88973810874046
Atf3	Palm3	2	dbcorrdb__EZH2__ENCSR000ARK_1__m4	3.33	FALSE	2.25867552217889
Atf3	Pax2	3	dbcorrdb__EZH2__ENCSR000ARK_1__m4	3.33	FALSE	0.993162726327409
Atf3	Pax8	2	dbcorrdb__EZH2__ENCSR000ARK_1__m4	3.33	FALSE	0.924842947780294
Atf3	Pea15a	3	dbcorrdb__EZH2__ENCSR000ARK_1__m4	3.33	FALSE	1.03263189240393
Atf3	Pid1	2	dbcorrdb__EZH2__ENCSR000ARK_1__m4	3.33	FALSE	0.671703359816474
Atf3	Pim1	17	dbcorrdb__ATF3__ENCSR000BKE_1__m1	3.33	TRUE	2.10984936232025
Atf3	Pmepa1	3	dbcorrdb__EZH2__ENCSR000ARK_1__m4	3.33	FALSE	1.43850339239489
Atf3	Riiad1	2	dbcorrdb__EZH2__ENCSR000ARK_1__m4	3.33	FALSE	1.26508399416413
Atf3	Rin3	3	dbcorrdb__EZH2__ENCSR000ARK_1__m4	3.33	FALSE	1.27362436794208
Atf3	Rnf208	2	dbcorrdb__EZH2__ENCSR000ARK_1__m4	3.33	FALSE	1.03785922748199
Atf3	Rnf214	3	dbcorrdb__EZH2__ENCSR000ARK_1__m4	3.33	FALSE	1.86195505065829
Atf3	Rrp1b	3	dbcorrdb__EZH2__ENCSR000ARK_1__m4	3.33	FALSE	1.54484497644279
Atf3	Samd4	5	dbcorrdb__ATF3__ENCSR000BKE_1__m1	3.33	TRUE	0.825768902518166
Atf3	Sdc4	5	dbcorrdb__EZH2__ENCSR000ARK_1__m4	3.33	FALSE	4.12210845690588
Atf3	Sgk3	7	dbcorrdb__ATF3__ENCSR000BKE_1__m1	3.33	TRUE	1.27055762490739
Atf3	Sirt7	2	dbcorrdb__EZH2__ENCSR000ARK_1__m4	3.33	FALSE	1.93910385465919
Atf3	Slc17a5	3	dbcorrdb__EZH2__ENCSR000ARK_1__m4	3.33	FALSE	1.73264484945386
Atf3	Slc35f5	2	dbcorrdb__EZH2__ENCSR000ARK_1__m4	3.33	FALSE	0.661929197637004
Atf3	Srrm2	2	dbcorrdb__EZH2__ENCSR000ARK_1__m4	3.33	FALSE	1.49672011046227
Atf3	Stx17	2	dbcorrdb__EZH2__ENCSR000ARK_1__m4	3.33	FALSE	1.88235920211094
Atf3	Tex264	2	dbcorrdb__EZH2__ENCSR000ARK_1__m4	3.33	FALSE	1.11116228617121
Atf3	Tmem189	2	dbcorrdb__EZH2__ENCSR000ARK_1__m4	3.33	FALSE	1.98726161990833
Atf3	Trip6	21	dbcorrdb__ATF3__ENCSR000BKE_1__m1	3.33	TRUE	0.761265534153569
Atf3	Usp18	2	dbcorrdb__EZH2__ENCSR000ARK_1__m4	3.33	FALSE	1.57949883160025
Atf3	Vezf1	3	dbcorrdb__EZH2__ENCSR000ARK_1__m4	3.33	FALSE	1.56148093673884
Atf3	Wnk4	2	dbcorrdb__EZH2__ENCSR000ARK_1__m4	3.33	FALSE	2.72108871551775
Atf3	Zfp219	3	dbcorrdb__EZH2__ENCSR000ARK_1__m4	3.33	FALSE	1.03697722234181
Atf3	Zmynd12	4	dbcorrdb__ATF3__ENCSR000BKE_1__m1	3.33	TRUE	0.943437993261525
Atf3	Srpk2	8	cisbp__M5230	3.21	FALSE	0.130742397197732
Atf3	Bcas3	6	dbcorrdb__USF1__ENCSR000BGI_1__m1	3.2	FALSE	0.0430978462071166
Atf3	Ubtd1	6	dbcorrdb__USF1__ENCSR000BGI_1__m1	3.2	FALSE	0.0388289290983729
Atf3	1110034G24Rik	2	taipale_cyt_meth__BHLHE41_GTCACGTGAC_eDBD	3.17	FALSE	0.216694365738278
Atf3	Abcf1	2	taipale_cyt_meth__BHLHE41_GTCACGTGAC_eDBD	3.17	FALSE	0.716073853332066
Atf3	Aqp3	2	taipale_cyt_meth__BHLHE41_GTCACGTGAC_eDBD	3.17	FALSE	0.181899736112395
Atf3	B430010I23Rik	2	taipale_cyt_meth__BHLHE41_GTCACGTGAC_eDBD	3.17	FALSE	0.0359828232969783
Atf3	Bnip3	2	taipale_cyt_meth__BHLHE41_GTCACGTGAC_eDBD	3.17	FALSE	0.887889777643561
Atf3	Ceacam14	6	taipale_cyt_meth__BHLHE41_GTCACGTGAC_eDBD	3.17	FALSE	0.0189033298111016
Atf3	Clasp1	2	taipale_cyt_meth__BHLHE41_GTCACGTGAC_eDBD	3.17	FALSE	0.0968114379316786
Atf3	Ctsb	2	taipale_cyt_meth__BHLHE41_GTCACGTGAC_eDBD	3.17	FALSE	0.975565687087233
Atf3	Ddrgk1	2	taipale_cyt_meth__BHLHE41_GTCACGTGAC_eDBD	3.17	FALSE	0.126150195113061
Atf3	Galns	2	taipale_cyt_meth__BHLHE41_GTCACGTGAC_eDBD	3.17	FALSE	0.313165708535128
Atf3	Kdm5b	2	taipale_cyt_meth__BHLHE41_GTCACGTGAC_eDBD	3.17	FALSE	0.545211133622817
Atf3	Kifc3	2	taipale_cyt_meth__BHLHE41_GTCACGTGAC_eDBD	3.17	FALSE	0.121312030056832
Atf3	Lmbrd1	3	taipale_cyt_meth__BHLHE41_GTCACGTGAC_eDBD	3.17	FALSE	0.619863591109911
Atf3	Lmo7	2	taipale_cyt_meth__BHLHE41_GTCACGTGAC_eDBD	3.17	FALSE	0.100671725795925
Atf3	Mgrn1	2	taipale_cyt_meth__BHLHE41_GTCACGTGAC_eDBD	3.17	FALSE	0.0491744791403417
Atf3	Nrm	2	taipale_cyt_meth__BHLHE41_GTCACGTGAC_eDBD	3.17	FALSE	0.687906800969575
Atf3	Osbp2	6	taipale_cyt_meth__BHLHE41_GTCACGTGAC_eDBD	3.17	FALSE	0.0591512808210593
Atf3	Palm2	4	taipale_cyt_meth__BHLHE41_GTCACGTGAC_eDBD	3.17	FALSE	0.145075245693589
Atf3	Parva	2	taipale_cyt_meth__BHLHE41_GTCACGTGAC_eDBD	3.17	FALSE	0.0148109176706108
Atf3	Pdhb	2	taipale_cyt_meth__BHLHE41_GTCACGTGAC_eDBD	3.17	FALSE	1.09831157379642
Atf3	Pex5l	2	taipale_cyt_meth__BHLHE41_GTCACGTGAC_eDBD	3.17	FALSE	0.289745811303915
Atf3	Polg	2	taipale_cyt_meth__BHLHE41_GTCACGTGAC_eDBD	3.17	FALSE	0.163041587996921
Atf3	Prpf18	2	taipale_cyt_meth__BHLHE41_GTCACGTGAC_eDBD	3.17	FALSE	0.177944613230431
Atf3	Psmd9	2	taipale_cyt_meth__BHLHE41_GTCACGTGAC_eDBD	3.17	FALSE	0.440732361652807
Atf3	Rab24	2	taipale_cyt_meth__BHLHE41_GTCACGTGAC_eDBD	3.17	FALSE	0.335941905111015
Atf3	Rbks	2	taipale_cyt_meth__BHLHE41_GTCACGTGAC_eDBD	3.17	FALSE	0.880968316317667
Atf3	Sgk2	2	taipale_cyt_meth__BHLHE41_GTCACGTGAC_eDBD	3.17	FALSE	0.0225296071833333
Atf3	Sh3rf3	2	taipale_cyt_meth__BHLHE41_GTCACGTGAC_eDBD	3.17	FALSE	0.0534834486556722
Atf3	Slc5a6	2	taipale_cyt_meth__BHLHE41_GTCACGTGAC_eDBD	3.17	FALSE	0.628815092942452
Atf3	Slc9a2	2	taipale_cyt_meth__BHLHE41_GTCACGTGAC_eDBD	3.17	FALSE	0.891858834295668
Atf3	Spats2l	2	taipale_cyt_meth__BHLHE41_GTCACGTGAC_eDBD	3.17	FALSE	0.0212238949152807
Atf3	Tec	2	taipale_cyt_meth__BHLHE41_GTCACGTGAC_eDBD	3.17	FALSE	0.121471849415656
Atf3	Tmem229b	2	taipale_cyt_meth__BHLHE41_GTCACGTGAC_eDBD	3.17	FALSE	0.54521194348483
Atf3	Tmem62	2	taipale_cyt_meth__BHLHE41_GTCACGTGAC_eDBD	3.17	FALSE	1.14323743653184
Atf3	Trappc10	2	taipale_cyt_meth__BHLHE41_GTCACGTGAC_eDBD	3.17	FALSE	0.0843932587628183
Atf3	Twsg1	2	taipale_cyt_meth__BHLHE41_GTCACGTGAC_eDBD	3.17	FALSE	0.102858724686981
Atf3	Unc13d	2	taipale_cyt_meth__BHLHE41_GTCACGTGAC_eDBD	3.17	FALSE	0.0787174080669274
Atf3	Vps53	2	taipale_cyt_meth__BHLHE41_GTCACGTGAC_eDBD	3.17	FALSE	0.184461205058801
Atf3	Zcchc2	2	taipale_cyt_meth__BHLHE41_GTCACGTGAC_eDBD	3.17	FALSE	0.112645373320765
Atf3	Zmynd11	2	taipale_cyt_meth__BHLHE41_GTCACGTGAC_eDBD	3.17	FALSE	0.132652231260995
Atf3	Foxo3	6	dbcorrdb__ATF3__ENCSR000BJY_1__m1	3.08	TRUE	1.0570601055689
Atf3	Hdac5	12	dbcorrdb__ATF3__ENCSR000BJY_1__m1	3.08	TRUE	2.49259652046015
Atf3	Lonp1	14	dbcorrdb__ATF3__ENCSR000BJY_1__m1	3.08	TRUE	0.549876382059103
Atf3	Sik3	17	dbcorrdb__ATF3__ENCSR000BJY_1__m1	3.08	TRUE	0.715790733871005
Atf3	Stx6	20	dbcorrdb__ATF3__ENCSR000BJY_1__m1	3.08	TRUE	0.591351635525415
Atf3	Zfyve26	22	dbcorrdb__ATF3__ENCSR000BJY_1__m1	3.08	TRUE	0.51565619298796
Atf3	Fxyd6	1	transfac_pro__M01586	3.07	FALSE	1.91145699215286
Atf3	Msn	1	transfac_pro__M01586	3.07	FALSE	1.04345879313594
Atf3	Prelid2	1	transfac_pro__M01586	3.07	FALSE	2.28904865741649
Atf3	Rassf5	1	transfac_pro__M01586	3.07	FALSE	0.701960903269723
Atf3	Scel	1	transfac_pro__M01586	3.07	FALSE	2.26165206047693
Atf3	Tns4	1	transfac_pro__M01586	3.07	FALSE	1.00082324101555
Atf3	Atp6v1b2	4	cisbp__M6518	3.05	FALSE	0.414948405181015
Atf3	Ppargc1b	4	cisbp__M6518	3.05	FALSE	0.0820016747491931
Atf3	Ahnak	2	transfac_pro__M03890	3.02	FALSE	0.0446460582437065
Atf3	Antxr1	2	transfac_pro__M03890	3.02	FALSE	0.228394652821172
Atf3	Arhgef10l	2	transfac_pro__M03890	3.02	FALSE	0.0295802970418402
Atf3	Ass1	2	transfac_pro__M03890	3.02	FALSE	0.100423668940268
Atf3	Atp6v1c1	2	transfac_pro__M03890	3.02	FALSE	0.201699320697708
Atf3	Bcl2l1	2	transfac_pro__M03890	3.02	FALSE	0.0927095877862577
Atf3	Bcl9l	2	transfac_pro__M03890	3.02	FALSE	0.0967802999946617
Atf3	Bcor	2	transfac_pro__M03890	3.02	FALSE	0.0432497578754138
Atf3	Cdk14	2	transfac_pro__M03890	3.02	FALSE	0.0522386472993777
Atf3	Chst8	2	transfac_pro__M03890	3.02	FALSE	0.571002246167626
Atf3	Crtc1	2	transfac_pro__M03890	3.02	FALSE	0.432869577582801
Atf3	Dab1	2	transfac_pro__M03890	3.02	FALSE	0.0599852571035771
Atf3	Dhrs3	2	transfac_pro__M03890	3.02	FALSE	0.660271021169465
Atf3	Fgd4	2	transfac_pro__M03890	3.02	FALSE	0.0383053120973519
Atf3	Fhdc1	2	transfac_pro__M03890	3.02	FALSE	0.173602076655174
Atf3	Fhit	2	transfac_pro__M03890	3.02	FALSE	0.0355138596768335
Atf3	Fig4	2	transfac_pro__M03890	3.02	FALSE	0.512372954604236
Atf3	Gcnt1	2	transfac_pro__M03890	3.02	FALSE	0.281876254816447
Atf3	Ghr	2	transfac_pro__M03890	3.02	FALSE	0.0311613828526303
Atf3	Jag1	2	transfac_pro__M03890	3.02	FALSE	0.156998883687347
Atf3	Kirrel3	2	transfac_pro__M03890	3.02	FALSE	0.0215195977889021
Atf3	Lamb2	2	transfac_pro__M03890	3.02	FALSE	0.293328565885235
Atf3	Limk2	2	transfac_pro__M03890	3.02	FALSE	0.0840758429643651
Atf3	Maoa	2	transfac_pro__M03890	3.02	FALSE	0.0704995143508189
Atf3	Megf11	2	transfac_pro__M03890	3.02	FALSE	0.164052871536717
Atf3	Mettl9	2	transfac_pro__M03890	3.02	FALSE	0.370822500545499
Atf3	Mib2	2	transfac_pro__M03890	3.02	FALSE	0.109530859059305
Atf3	Mpp5	2	transfac_pro__M03890	3.02	FALSE	0.0612781631446557
Atf3	Mxi1	2	transfac_pro__M03890	3.02	FALSE	0.0878749295563245
Atf3	Nhs	2	transfac_pro__M03890	3.02	FALSE	0.0204687882469893
Atf3	Nrcam	2	transfac_pro__M03890	3.02	FALSE	0.296024196964074
Atf3	Osbpl2	2	transfac_pro__M03890	3.02	FALSE	0.594587438770719
Atf3	P2ry14	2	transfac_pro__M03890	3.02	FALSE	0.0778540300370096
Atf3	Pla2g6	2	transfac_pro__M03890	3.02	FALSE	0.14148728351228
Atf3	Plekha1	2	transfac_pro__M03890	3.02	FALSE	0.265351092831465
Atf3	Plekhf2	2	transfac_pro__M03890	3.02	FALSE	0.210001594576151
Atf3	Plxnb1	2	transfac_pro__M03890	3.02	FALSE	0.0941550653205077
Atf3	Prickle1	2	transfac_pro__M03890	3.02	FALSE	0.0494216599657998
Atf3	Qsox1	2	transfac_pro__M03890	3.02	FALSE	0.334043182441503
Atf3	Rab10	2	transfac_pro__M03890	3.02	FALSE	0.155634660393963
Atf3	Rab11fip3	2	transfac_pro__M03890	3.02	FALSE	0.0344583922632322
Atf3	Rab6b	2	transfac_pro__M03890	3.02	FALSE	0.350626377653052
Atf3	Rbp1	2	transfac_pro__M03890	3.02	FALSE	0.100096464518638
Atf3	Rnf144b	2	transfac_pro__M03890	3.02	FALSE	0.258503419360278
Atf3	Sel1l3	2	transfac_pro__M03890	3.02	FALSE	0.660756386578828
Atf3	Sept4	2	transfac_pro__M03890	3.02	FALSE	0.0976534328725174
Atf3	Serpine2	2	transfac_pro__M03890	3.02	FALSE	0.0240099436327511
Atf3	Sertad2	2	transfac_pro__M03890	3.02	FALSE	0.216112227575871
Atf3	Sh3tc2	2	transfac_pro__M03890	3.02	FALSE	0.116945223362237
Atf3	Slc25a25	2	transfac_pro__M03890	3.02	FALSE	0.106866927801467
Atf3	Slc27a1	2	transfac_pro__M03890	3.02	FALSE	0.320952096060054
Atf3	Slc38a2	2	transfac_pro__M03890	3.02	FALSE	0.275258459142598
Atf3	Slc45a3	2	transfac_pro__M03890	3.02	FALSE	0.132375034633102
Atf3	Slc7a7	2	transfac_pro__M03890	3.02	FALSE	0.0398466184153107
Atf3	Snx18	2	transfac_pro__M03890	3.02	FALSE	0.19932194693597
Atf3	St5	2	transfac_pro__M03890	3.02	FALSE	0.0103491979823193
Atf3	Tmem140	2	transfac_pro__M03890	3.02	FALSE	1.48888890149879
Atf3	Tom1	2	transfac_pro__M03890	3.02	FALSE	0.0635362213737298
Atf3	Wwc1	2	transfac_pro__M03890	3.02	FALSE	0.0371703582137763
Atf3	Zfp385c	2	transfac_pro__M03890	3.02	FALSE	0.173636044886335
Atf3	Acox1	9	dbcorrdb__ATF3__ENCSR000BJY_1__m1	3.01	TRUE	0.0867914936244458
Atf3	Adipor1	1	dbcorrdb__ATF3__ENCSR000BJY_1__m1	3.01	TRUE	0.705033128407104
Atf3	Ammecr1l	17	dbcorrdb__ATF3__ENCSR000BJY_1__m1	3.01	TRUE	0.0746133691663262
Atf3	Anapc2	1	dbcorrdb__ATF3__ENCSR000BJY_1__m1	3.01	TRUE	0.462694439270794
Atf3	Angptl2	5	dbcorrdb__ATF3__ENCSR000BJY_1__m1	3.01	TRUE	0.286470024239093
Atf3	Ankrd17	1	dbcorrdb__ATF3__ENCSR000BJY_1__m1	3.01	TRUE	0.0645930695997277
Atf3	Arf4	1	dbcorrdb__ATF3__ENCSR000BJY_1__m1	3.01	TRUE	0.0279247191585177
Atf3	Arhgef16	7	dbcorrdb__ATF3__ENCSR000BJY_1__m1	3.01	TRUE	0.445277110601497
Atf3	Atg10	3	dbcorrdb__ATF3__ENCSR000BJY_1__m1	3.01	TRUE	0.0855404952119616
Atf3	Atg7	1	dbcorrdb__ATF3__ENCSR000BJY_1__m1	3.01	TRUE	0.245499052534199
Atf3	Atp6v0b	19	dbcorrdb__ATF3__ENCSR000BJY_1__m1	3.01	TRUE	0.202603203079235
Atf3	Atp6v1a	17	dbcorrdb__ATF3__ENCSR000BJY_1__m1	3.01	TRUE	0.133066674777305
Atf3	Batf3	17	dbcorrdb__ATF3__ENCSR000BJY_1__m1	3.01	TRUE	0.509111313299229
Atf3	Bsg	7	dbcorrdb__ATF3__ENCSR000BJY_1__m1	3.01	TRUE	0.112044175093786
Atf3	Casc3	1	dbcorrdb__ATF3__ENCSR000BJY_1__m1	3.01	TRUE	0.0831591004485552
Atf3	Cd63	11	dbcorrdb__ATF3__ENCSR000BJY_1__m1	3.01	TRUE	0.863376997324386
Atf3	Cdkn1c	3	dbcorrdb__ATF3__ENCSR000BJY_1__m1	3.01	TRUE	0.0587146020087685
Atf3	Cds1	1	dbcorrdb__ATF3__ENCSR000BJY_1__m1	3.01	TRUE	0.0737713414760866
Atf3	Clcn5	19	dbcorrdb__ATF3__ENCSR000BJY_1__m1	3.01	TRUE	0.0438706737916556
Atf3	Clip1	3	dbcorrdb__ATF3__ENCSR000BJY_1__m1	3.01	TRUE	0.0715745057673889
Atf3	Cltb	1	dbcorrdb__ATF3__ENCSR000BJY_1__m1	3.01	TRUE	0.810494127369591
Atf3	Cltc	11	dbcorrdb__ATF3__ENCSR000BJY_1__m1	3.01	TRUE	0.0917806497990522
Atf3	Cnnm2	3	dbcorrdb__ATF3__ENCSR000BJY_1__m1	3.01	TRUE	0.0668944141303005
Atf3	Cnot8	1	dbcorrdb__ATF3__ENCSR000BJY_1__m1	3.01	TRUE	0.332124824935522
Atf3	Copb1	1	dbcorrdb__ATF3__ENCSR000BJY_1__m1	3.01	TRUE	0.238220978324195
Atf3	Coq10b	1	dbcorrdb__ATF3__ENCSR000BJY_1__m1	3.01	TRUE	0.185190794702428
Atf3	Crb3	17	dbcorrdb__ATF3__ENCSR000BJY_1__m1	3.01	TRUE	0.757295391696017
Atf3	Ddr1	15	dbcorrdb__ATF3__ENCSR000BJY_1__m1	3.01	TRUE	0.10060767631037
Atf3	Derl1	1	dbcorrdb__ATF3__ENCSR000BJY_1__m1	3.01	TRUE	0.151413306259051
Atf3	Dhx40	1	dbcorrdb__ATF3__ENCSR000BJY_1__m1	3.01	TRUE	0.0829170975064171
Atf3	Dnaja2	1	dbcorrdb__ATF3__ENCSR000BJY_1__m1	3.01	TRUE	0.116311220258488
Atf3	Fabp3	3	dbcorrdb__ATF3__ENCSR000BJY_1__m1	3.01	TRUE	0.498477827562979
Atf3	Fbxo32	11	dbcorrdb__ATF3__ENCSR000BJY_1__m1	3.01	TRUE	0.558664980008337
Atf3	Fbxw4	7	dbcorrdb__ATF3__ENCSR000BJY_1__m1	3.01	TRUE	0.670161386336754
Atf3	Gabarapl1	4	dbcorrdb__ATF3__ENCSR000BJY_1__m1	3.01	TRUE	0.636335294691879
Atf3	Gadd45g	5	dbcorrdb__ATF3__ENCSR000BJY_1__m1	3.01	TRUE	0.144460099762857
Atf3	Gpx4	1	dbcorrdb__ATF3__ENCSR000BJY_1__m1	3.01	TRUE	0.294873202587294
Atf3	Hmgcl	7	dbcorrdb__ATF3__ENCSR000BJY_1__m1	3.01	TRUE	0.19375988637596
Atf3	Hps5	17	dbcorrdb__ATF3__ENCSR000BJY_1__m1	3.01	TRUE	0.0946190358911565
Atf3	Ing4	1	dbcorrdb__ATF3__ENCSR000BJY_1__m1	3.01	TRUE	0.914730210452447
Atf3	Ip6k1	17	dbcorrdb__ATF3__ENCSR000BJY_1__m1	3.01	TRUE	0.0994162854711351
Atf3	Kif1b	1	dbcorrdb__ATF3__ENCSR000BJY_1__m1	3.01	TRUE	0.228322804644299
Atf3	Klf9	3	dbcorrdb__ATF3__ENCSR000BJY_1__m1	3.01	TRUE	0.449747250330196
Atf3	Lactb2	17	dbcorrdb__ATF3__ENCSR000BJY_1__m1	3.01	TRUE	0.178997100874578
Atf3	Leng8	1	dbcorrdb__ATF3__ENCSR000BJY_1__m1	3.01	TRUE	0.0329909932030054
Atf3	Lnx1	5	dbcorrdb__ATF3__ENCSR000BJY_1__m1	3.01	TRUE	0.195531867463514
Atf3	Lonrf3	17	dbcorrdb__ATF3__ENCSR000BJY_1__m1	3.01	TRUE	0.0145701289788043
Atf3	Lzts2	3	dbcorrdb__ATF3__ENCSR000BJY_1__m1	3.01	TRUE	0.0661377307537156
Atf3	Maea	1	dbcorrdb__ATF3__ENCSR000BJY_1__m1	3.01	TRUE	0.230215376942927
Atf3	Mapre2	15	dbcorrdb__ATF3__ENCSR000BJY_1__m1	3.01	TRUE	0.0703013726331276
Atf3	Mga	3	dbcorrdb__ATF3__ENCSR000BJY_1__m1	3.01	TRUE	0.684305842221298
Atf3	Mthfr	19	dbcorrdb__ATF3__ENCSR000BJY_1__m1	3.01	TRUE	0.679963115451038
Atf3	Mxd4	1	dbcorrdb__ATF3__ENCSR000BJY_1__m1	3.01	TRUE	0.244427459568794
Atf3	Myl6	1	dbcorrdb__ATF3__ENCSR000BJY_1__m1	3.01	TRUE	1.29981164320646
Atf3	Myo6	1	dbcorrdb__ATF3__ENCSR000BJY_1__m1	3.01	TRUE	0.699878002937469
Atf3	Napa	19	dbcorrdb__ATF3__ENCSR000BJY_1__m1	3.01	TRUE	0.29300277735762
Atf3	Ndel1	3	dbcorrdb__ATF3__ENCSR000BJY_1__m1	3.01	TRUE	0.595525874582776
Atf3	Neat1	1	dbcorrdb__ATF3__ENCSR000BJY_1__m1	3.01	TRUE	0.0972796961384486
Atf3	Nrd1	1	dbcorrdb__ATF3__ENCSR000BJY_1__m1	3.01	TRUE	0.575647738652565
Atf3	Nsmce2	19	dbcorrdb__ATF3__ENCSR000BJY_1__m1	3.01	TRUE	0.195096737438328
Atf3	Pag1	5	dbcorrdb__ATF3__ENCSR000BJY_1__m1	3.01	TRUE	0.219596954742053
Atf3	Pard6b	5	dbcorrdb__ATF3__ENCSR000BJY_1__m1	3.01	TRUE	1.13411225019975
Atf3	Pcyt1a	1	dbcorrdb__ATF3__ENCSR000BJY_1__m1	3.01	TRUE	3.46971092260246
Atf3	Pdcd6ip	17	dbcorrdb__ATF3__ENCSR000BJY_1__m1	3.01	TRUE	0.0783052966443059
Atf3	Pdha1	1	dbcorrdb__ATF3__ENCSR000BJY_1__m1	3.01	TRUE	1.70883253711048
Atf3	Pip5k1a	17	dbcorrdb__ATF3__ENCSR000BJY_1__m1	3.01	TRUE	0.095328377607637
Atf3	Plagl1	15	dbcorrdb__ATF3__ENCSR000BJY_1__m1	3.01	TRUE	0.279954980976828
Atf3	Plcg2	15	dbcorrdb__ATF3__ENCSR000BJY_1__m1	3.01	TRUE	0.178281157693177
Atf3	Plekha4	1	dbcorrdb__ATF3__ENCSR000BJY_1__m1	3.01	TRUE	0.640291933777221
Atf3	Ppm1d	1	dbcorrdb__ATF3__ENCSR000BJY_1__m1	3.01	TRUE	0.122855703485014
Atf3	Ppm1h	5	dbcorrdb__ATF3__ENCSR000BJY_1__m1	3.01	TRUE	0.0268132101050675
Atf3	Ppp1r15a	2	dbcorrdb__ATF3__ENCSR000BJY_1__m1	3.01	TRUE	1.63043586835764
Atf3	Ppp1r3f	1	dbcorrdb__ATF3__ENCSR000BJY_1__m1	3.01	TRUE	0.144489848723135
Atf3	Ppp6r3	3	dbcorrdb__ATF3__ENCSR000BJY_1__m1	3.01	TRUE	0.0745744802415167
Atf3	Prkar1a	4	dbcorrdb__ATF3__ENCSR000BJY_1__m1	3.01	TRUE	1.02260125024787
Atf3	Ptprk	1	dbcorrdb__ATF3__ENCSR000BJY_1__m1	3.01	TRUE	0.0421876091567722
Atf3	Purg	3	dbcorrdb__ATF3__ENCSR000BJY_1__m1	3.01	TRUE	0.743254975363165
Atf3	Rab11b	1	dbcorrdb__ATF3__ENCSR000BJY_1__m1	3.01	TRUE	0.137374607818797
Atf3	Rab21	17	dbcorrdb__ATF3__ENCSR000BJY_1__m1	3.01	TRUE	0.0904553567956711
Atf3	Rasgrf2	13	dbcorrdb__ATF3__ENCSR000BJY_1__m1	3.01	TRUE	0.329318177177853
Atf3	Rb1	1	dbcorrdb__ATF3__ENCSR000BJY_1__m1	3.01	TRUE	0.163659763398354
Atf3	Rere	3	dbcorrdb__ATF3__ENCSR000BJY_1__m1	3.01	TRUE	0.349522480407797
Atf3	Rnf145	5	dbcorrdb__ATF3__ENCSR000BJY_1__m1	3.01	TRUE	0.331326453025286
Atf3	Rps6kb2	1	dbcorrdb__ATF3__ENCSR000BJY_1__m1	3.01	TRUE	0.1531648618019
Atf3	Rufy3	13	dbcorrdb__ATF3__ENCSR000BJY_1__m1	3.01	TRUE	1.11690947083285
Atf3	Scarb2	7	dbcorrdb__ATF3__ENCSR000BJY_1__m1	3.01	TRUE	0.386837607925557
Atf3	Scrn1	11	dbcorrdb__ATF3__ENCSR000BJY_1__m1	3.01	TRUE	0.12306192085363
Atf3	Sfmbt1	7	dbcorrdb__ATF3__ENCSR000BJY_1__m1	3.01	TRUE	0.114926936938181
Atf3	Slc12a7	7	dbcorrdb__ATF3__ENCSR000BJY_1__m1	3.01	TRUE	0.0230583239304646
Atf3	Slc35e3	7	dbcorrdb__ATF3__ENCSR000BJY_1__m1	3.01	TRUE	2.02224882385015
Atf3	Slc39a13	1	dbcorrdb__ATF3__ENCSR000BJY_1__m1	3.01	TRUE	0.547331404398894
Atf3	Slit3	2	dbcorrdb__ATF3__ENCSR000BJY_1__m1	3.01	TRUE	1.09297059921532
Atf3	Smchd1	9	dbcorrdb__ATF3__ENCSR000BJY_1__m1	3.01	TRUE	0.0609857874920136
Atf3	Snap91	9	dbcorrdb__ATF3__ENCSR000BJY_1__m1	3.01	TRUE	0.00606071679425702
Atf3	Snx8	17	dbcorrdb__ATF3__ENCSR000BJY_1__m1	3.01	TRUE	0.0413330672026758
Atf3	Socs7	4	dbcorrdb__ATF3__ENCSR000BJY_1__m1	3.01	TRUE	1.42995764879039
Atf3	Spag9	1	dbcorrdb__ATF3__ENCSR000BJY_1__m1	3.01	TRUE	0.0684961511314547
Atf3	Srgap3	3	dbcorrdb__ATF3__ENCSR000BJY_1__m1	3.01	TRUE	0.0779324455016009
Atf3	Srsf1	1	dbcorrdb__ATF3__ENCSR000BJY_1__m1	3.01	TRUE	0.798840565569528
Atf3	St3gal5	3	dbcorrdb__ATF3__ENCSR000BJY_1__m1	3.01	TRUE	0.0828971205079733
Atf3	St6galnac3	13	dbcorrdb__ATF3__ENCSR000BJY_1__m1	3.01	TRUE	0.633685535455359
Atf3	Stk31	17	dbcorrdb__ATF3__ENCSR000BJY_1__m1	3.01	TRUE	0.0758764253383929
Atf3	Stxbp2	1	dbcorrdb__ATF3__ENCSR000BJY_1__m1	3.01	TRUE	0.190974449837175
Atf3	Tada1	17	dbcorrdb__ATF3__ENCSR000BJY_1__m1	3.01	TRUE	0.583604589471403
Atf3	Tbc1d9	1	dbcorrdb__ATF3__ENCSR000BJY_1__m1	3.01	TRUE	0.198416302141615
Atf3	Tead1	3	dbcorrdb__ATF3__ENCSR000BJY_1__m1	3.01	TRUE	0.0206838368920843
Atf3	Tet2	7	dbcorrdb__ATF3__ENCSR000BJY_1__m1	3.01	TRUE	0.720545887146154
Atf3	Tmem181a	7	dbcorrdb__ATF3__ENCSR000BJY_1__m1	3.01	TRUE	0.511611504084928
Atf3	Tmem183a	1	dbcorrdb__ATF3__ENCSR000BJY_1__m1	3.01	TRUE	0.183923689127628
Atf3	Tmem214	1	dbcorrdb__ATF3__ENCSR000BJY_1__m1	3.01	TRUE	0.172239511093347
Atf3	Tnfrsf21	1	dbcorrdb__ATF3__ENCSR000BJY_1__m1	3.01	TRUE	0.113875315719444
Atf3	Tpp2	7	dbcorrdb__ATF3__ENCSR000BJY_1__m1	3.01	TRUE	0.284184253664968
Atf3	Ube2q1	19	dbcorrdb__ATF3__ENCSR000BJY_1__m1	3.01	TRUE	0.197293634608216
Atf3	Ube2w	1	dbcorrdb__ATF3__ENCSR000BJY_1__m1	3.01	TRUE	0.16041367443762
Atf3	Ubqln1	1	dbcorrdb__ATF3__ENCSR000BJY_1__m1	3.01	TRUE	0.0985576528603801
Atf3	Usp31	17	dbcorrdb__ATF3__ENCSR000BJY_1__m1	3.01	TRUE	0.154490187540497
Atf3	Usp48	1	dbcorrdb__ATF3__ENCSR000BJY_1__m1	3.01	TRUE	0.0375423805598389
Atf3	Uty	15	dbcorrdb__ATF3__ENCSR000BJY_1__m1	3.01	TRUE	0.318233418008386
Atf3	Uvrag	15	dbcorrdb__ATF3__ENCSR000BJY_1__m1	3.01	TRUE	0.0318235227251356
Atf3	Vmp1	3	dbcorrdb__ATF3__ENCSR000BJY_1__m1	3.01	TRUE	0.129078057831311
Atf3	Wbp2	19	dbcorrdb__ATF3__ENCSR000BJY_1__m1	3.01	TRUE	0.27091099144352
Atf3	Wdr26	5	dbcorrdb__ATF3__ENCSR000BJY_1__m1	3.01	TRUE	0.113699402441722
Atf3	Wrn	3	dbcorrdb__ATF3__ENCSR000BJY_1__m1	3.01	TRUE	0.128664029771735
Atf3	Wsb1	7	dbcorrdb__ATF3__ENCSR000BJY_1__m1	3.01	TRUE	0.095911157719851
Atf3	Yap1	7	dbcorrdb__ATF3__ENCSR000BJY_1__m1	3.01	TRUE	0.21395071288846
Atf3	Zfhx3	1	dbcorrdb__ATF3__ENCSR000BJY_1__m1	3.01	TRUE	0.0244074742466482
Atf3	Zfp292	17	dbcorrdb__ATF3__ENCSR000BJY_1__m1	3.01	TRUE	0.0153084503944446
Atf3	Zmym6	17	dbcorrdb__ATF3__ENCSR000BJY_1__m1	3.01	TRUE	0.363698541665087
Atf3	Zzef1	1	dbcorrdb__ATF3__ENCSR000BJY_1__m1	3.01	TRUE	0.0652608739560047
Atf4	Mrps7	2	cisbp__M0303	4.83	FALSE	1.39285797678758
Atf4	Ubac1	14	cisbp__M0303	4.83	FALSE	0.815089827328194
Atf4	Ubc	34	taipale_cyt_meth__CREB3L4_NRTGACGTCAYN_eDBD	4.38	FALSE	2.11136928695858
Atf4	Actg1	8	taipale_cyt_meth__CREM_NRTGACGTCAYN_eDBD	3.69	FALSE	1.337939363575
Atf4	Ppig	15	taipale_cyt_meth__CREM_NRTGACGTCAYN_eDBD	3.69	FALSE	1.46518038624732
Atf4	Ppp6c	17	taipale_cyt_meth__CREM_NRTGACGTCAYN_eDBD	3.69	FALSE	2.9305594022372
Atf4	Rictor	7	taipale_cyt_meth__CREM_NRTGACGTCAYN_eDBD	3.69	FALSE	1.4944147977366
Atf4	Serf2	14	taipale_cyt_meth__CREM_NRTGACGTCAYN_eDBD	3.69	FALSE	0.8602377052781
Atf4	Ube2z	6	taipale_cyt_meth__CREM_NRTGACGTCAYN_eDBD	3.69	FALSE	1.18991403382461
Atf4	Brd2	92	transfac_pro__M00981	3.64	TRUE	1.68869424526945
Atf4	Cstf3	47	transfac_pro__M00981	3.64	TRUE	1.13529202460728
Atf4	Gak	19	transfac_pro__M00981	3.64	TRUE	2.66439256865975
Atf4	Hnrnpu	93	transfac_pro__M00981	3.64	TRUE	1.92859681291112
Atf4	Hps5	87	transfac_pro__M00981	3.64	TRUE	1.02701136854158
Atf4	Irx4	77	transfac_pro__M00981	3.64	TRUE	3.68901235111039
Atf4	St13	93	transfac_pro__M00981	3.64	TRUE	1.61231270385754
Atf4	Twistnb	17	transfac_pro__M00981	3.64	TRUE	4.89699517551771
Atf4	Ubap1	88	transfac_pro__M00981	3.64	TRUE	1.40452183671832
Atf4	Zfp335	92	transfac_pro__M00981	3.64	TRUE	2.15760884652766
Atf4	Calr	1	cisbp__M0287	3.62	FALSE	4.31578621085736
Atf4	Dennd5b	1	cisbp__M0287	3.62	FALSE	2.51363893887102
Atf4	Atf4	3	taipale_cyt_meth__CREB1_NRTGACGTCAYN_eDBD	3.6	FALSE	NA
Atf4	Rnf19b	5	taipale_cyt_meth__CREB1_NRTGACGTCAYN_eDBD	3.6	FALSE	1.78811435532055
Atf4	Wdr46	1	cisbp__M4895	3.53	FALSE	4.57995122834108
Atf4	Klf6	46	taipale_cyt_meth__ATF4_GGATGAYGTCATCC_FL	3.52	TRUE	3.81629342668951
Atf4	Hnrnpk	5	yetfasco__YIL036W_585	3.45	FALSE	2.82722326247132
Atf4	Ivns1abp	6	cisbp__M0347	3.33	FALSE	1.19394903076833
Atf4	Cmtm6	1	cisbp__M6180	3.31	FALSE	0.370977849498493
Atf4	Ddx6	1	cisbp__M6180	3.31	FALSE	0.921019176610703
Atf4	Mdm4	2	cisbp__M6180	3.31	FALSE	1.85895495919091
Atf4	Peg10	5	cisbp__M6180	3.31	FALSE	1.92944666442536
Atf4	Ptov1	1	cisbp__M6180	3.31	FALSE	1.81601105457393
Atf4	Hnrnph1	14	transfac_pro__M07246	3.24	TRUE	3.41174305085105
Atf4	Sbno1	2	transfac_pro__M01861	3.23	FALSE	2.17133721189044
Atf4	Stt3a	1	transfac_pro__M01861	3.23	FALSE	1.64031443133666
Atf4	Sub1	1	transfac_pro__M01861	3.23	FALSE	0.772161123170484
Atf6	Aanat	41	taipale__XBP1_DBD_NNNGMCACGTCATC	7.22	FALSE	8.74474305155324
Atf6	Aff1	38	taipale__XBP1_DBD_NNNGMCACGTCATC	7.22	FALSE	11.986765439097
Atf6	Atf6	47	taipale__XBP1_DBD_NNNGMCACGTCATC	7.22	FALSE	0.282503718137949
Atf6	Cars	20	taipale__XBP1_DBD_NNNGMCACGTCATC	7.22	FALSE	14.1501337007094
Atf6	Abcg1	56	taipale_cyt_meth__ATF6_NGRTGACGTGGCAN_eDBD	7.12	TRUE	14.6470297471629
Atf6	Arcn1	471	taipale_cyt_meth__ATF6_NGRTGACGTGGCAN_eDBD	7.12	TRUE	6.15869356165622
Atf6	Fbln7	94	taipale_cyt_meth__ATF6_NGRTGACGTGGCAN_eDBD	7.12	TRUE	11.5487280275485
Atf6	Fnip1	324	taipale_cyt_meth__ATF6_NGRTGACGTGGCAN_eDBD	7.12	TRUE	9.53704919923041
Atf6	Gars	85	taipale_cyt_meth__ATF6_NGRTGACGTGGCAN_eDBD	7.12	TRUE	4.79182225964871
Atf6	Gbf1	386	taipale_cyt_meth__ATF6_NGRTGACGTGGCAN_eDBD	7.12	TRUE	18.8296404675294
Atf6	Gja1	130	taipale_cyt_meth__ATF6_NGRTGACGTGGCAN_eDBD	7.12	TRUE	5.43727311501715
Atf6	Kdelr1	124	taipale_cyt_meth__ATF6_NGRTGACGTGGCAN_eDBD	7.12	TRUE	4.76601792140253
Atf6	Lhfpl2	88	taipale_cyt_meth__ATF6_NGRTGACGTGGCAN_eDBD	7.12	TRUE	20.6070477641738
Atf6	Lnx1	234	taipale_cyt_meth__ATF6_NGRTGACGTGGCAN_eDBD	7.12	TRUE	16.7342410081484
Atf6	March8	239	taipale_cyt_meth__ATF6_NGRTGACGTGGCAN_eDBD	7.12	TRUE	9.77740482577592
Atf6	Mgat1	98	taipale_cyt_meth__ATF6_NGRTGACGTGGCAN_eDBD	7.12	TRUE	4.8483680863819
Atf6	Mia3	365	taipale_cyt_meth__ATF6_NGRTGACGTGGCAN_eDBD	7.12	TRUE	3.66803834522502
Atf6	Mlec	446	taipale_cyt_meth__ATF6_NGRTGACGTGGCAN_eDBD	7.12	TRUE	3.76526320209222
Atf6	Nckap5	98	taipale_cyt_meth__ATF6_NGRTGACGTGGCAN_eDBD	7.12	TRUE	15.6817941743665
Atf6	Osbp	577	taipale_cyt_meth__ATF6_NGRTGACGTGGCAN_eDBD	7.12	TRUE	3.38428337271747
Atf6	Prrc1	110	taipale_cyt_meth__ATF6_NGRTGACGTGGCAN_eDBD	7.12	TRUE	7.33359463884357
Atf6	Rcc2	113	taipale_cyt_meth__ATF6_NGRTGACGTGGCAN_eDBD	7.12	TRUE	12.660040825403
Atf6	Rhbdd1	135	taipale_cyt_meth__ATF6_NGRTGACGTGGCAN_eDBD	7.12	TRUE	5.90383695790485
Atf6	Scfd1	553	taipale_cyt_meth__ATF6_NGRTGACGTGGCAN_eDBD	7.12	TRUE	7.75996263764414
Atf6	Sil1	72	taipale_cyt_meth__ATF6_NGRTGACGTGGCAN_eDBD	7.12	TRUE	5.7334709248609
Atf6	Slc25a48	105	taipale_cyt_meth__ATF6_NGRTGACGTGGCAN_eDBD	7.12	TRUE	7.54077382489882
Atf6	Stt3a	408	taipale_cyt_meth__ATF6_NGRTGACGTGGCAN_eDBD	7.12	TRUE	3.44608429464829
Atf6	Stx5a	479	taipale_cyt_meth__ATF6_NGRTGACGTGGCAN_eDBD	7.12	TRUE	9.01624305625529
Atf6	Tbc1d15	140	taipale_cyt_meth__ATF6_NGRTGACGTGGCAN_eDBD	7.12	TRUE	6.53043136505058
Atf6	Xkr6	106	taipale_cyt_meth__ATF6_NGRTGACGTGGCAN_eDBD	7.12	TRUE	9.33649886981073
Atf6	Zfp407	76	taipale_cyt_meth__ATF6_NGRTGACGTGGCAN_eDBD	7.12	TRUE	13.0030817273714
Atf6	Srp68	78	transfac_pro__M07669	7.05	TRUE	2.78924928278418
Atf6	Rnf185	12	cisbp__M5953	6.49	FALSE	10.0409692739671
Atf6	Ankrd12	145	taipale_cyt_meth__CREB3L1_TGCCACGTCAYN_eDBD	6.41	FALSE	0.683795150036714
Atf6	Arfgap1	52	taipale_cyt_meth__CREB3L1_TGCCACGTCAYN_eDBD	6.41	FALSE	0.436556631775912
Atf6	Atxn7	5	taipale_cyt_meth__CREB3L1_TGCCACGTCAYN_eDBD	6.41	FALSE	1.44643147878327
Atf6	Cda	4	taipale_cyt_meth__CREB3L1_TGCCACGTCAYN_eDBD	6.41	FALSE	0.56538734420594
Atf6	Ctnnbip1	30	taipale_cyt_meth__CREB3L1_TGCCACGTCAYN_eDBD	6.41	FALSE	0.380751444197568
Atf6	Cyp46a1	27	taipale_cyt_meth__CREB3L1_TGCCACGTCAYN_eDBD	6.41	FALSE	0.353815891563574
Atf6	Dap	100	taipale_cyt_meth__CREB3L1_TGCCACGTCAYN_eDBD	6.41	FALSE	0.105784176854984
Atf6	Derl3	45	taipale_cyt_meth__CREB3L1_TGCCACGTCAYN_eDBD	6.41	FALSE	0.097512159810697
Atf6	Eri3	46	taipale_cyt_meth__CREB3L1_TGCCACGTCAYN_eDBD	6.41	FALSE	2.74780077418
Atf6	Fads2	85	taipale_cyt_meth__CREB3L1_TGCCACGTCAYN_eDBD	6.41	FALSE	0.813304689877978
Atf6	Fads3	19	taipale_cyt_meth__CREB3L1_TGCCACGTCAYN_eDBD	6.41	FALSE	0.396947909922315
Atf6	Fbxo25	12	taipale_cyt_meth__CREB3L1_TGCCACGTCAYN_eDBD	6.41	FALSE	0.0646422769511507
Atf6	Foxo4	35	taipale_cyt_meth__CREB3L1_TGCCACGTCAYN_eDBD	6.41	FALSE	2.50324079738098
Atf6	Gnb4	41	taipale_cyt_meth__CREB3L1_TGCCACGTCAYN_eDBD	6.41	FALSE	2.17955435448501
Atf6	Golga4	74	taipale_cyt_meth__CREB3L1_TGCCACGTCAYN_eDBD	6.41	FALSE	7.17504154777897
Atf6	Gpr180	34	taipale_cyt_meth__CREB3L1_TGCCACGTCAYN_eDBD	6.41	FALSE	0.224285513801225
Atf6	Gtpbp2	37	taipale_cyt_meth__CREB3L1_TGCCACGTCAYN_eDBD	6.41	FALSE	0.858298081259368
Atf6	Ibtk	20	taipale_cyt_meth__CREB3L1_TGCCACGTCAYN_eDBD	6.41	FALSE	0.00733396371766915
Atf6	Kcnb2	68	taipale_cyt_meth__CREB3L1_TGCCACGTCAYN_eDBD	6.41	FALSE	1.77651854177262
Atf6	Kpna3	71	taipale_cyt_meth__CREB3L1_TGCCACGTCAYN_eDBD	6.41	FALSE	0.420999428668701
Atf6	Lamp2	7	taipale_cyt_meth__CREB3L1_TGCCACGTCAYN_eDBD	6.41	FALSE	0.907753768968881
Atf6	Msrb3	25	taipale_cyt_meth__CREB3L1_TGCCACGTCAYN_eDBD	6.41	FALSE	0.0227386033893517
Atf6	Nfxl1	31	taipale_cyt_meth__CREB3L1_TGCCACGTCAYN_eDBD	6.41	FALSE	1.29691234487548
Atf6	Osbpl1a	64	taipale_cyt_meth__CREB3L1_TGCCACGTCAYN_eDBD	6.41	FALSE	0.851255107661518
Atf6	Pacs2	30	taipale_cyt_meth__CREB3L1_TGCCACGTCAYN_eDBD	6.41	FALSE	2.84583749901034
Atf6	Pan2	11	taipale_cyt_meth__CREB3L1_TGCCACGTCAYN_eDBD	6.41	FALSE	0.4546206562166
Atf6	Parn	32	taipale_cyt_meth__CREB3L1_TGCCACGTCAYN_eDBD	6.41	FALSE	5.30417481519195
Atf6	Phldb2	10	taipale_cyt_meth__CREB3L1_TGCCACGTCAYN_eDBD	6.41	FALSE	0.0399468264325025
Atf6	Plekha5	40	taipale_cyt_meth__CREB3L1_TGCCACGTCAYN_eDBD	6.41	FALSE	0.70884205542296
Atf6	Ppcdc	46	taipale_cyt_meth__CREB3L1_TGCCACGTCAYN_eDBD	6.41	FALSE	0.00786941583593657
Atf6	Ppp1r13l	95	taipale_cyt_meth__CREB3L1_TGCCACGTCAYN_eDBD	6.41	FALSE	0.330975864568506
Atf6	Prom1	16	taipale_cyt_meth__CREB3L1_TGCCACGTCAYN_eDBD	6.41	FALSE	0.274535836256422
Atf6	Rab3gap2	127	taipale_cyt_meth__CREB3L1_TGCCACGTCAYN_eDBD	6.41	FALSE	1.87169924054807
Atf6	Rps6kc1	23	taipale_cyt_meth__CREB3L1_TGCCACGTCAYN_eDBD	6.41	FALSE	2.65950672235162
Atf6	Sfmbt1	25	taipale_cyt_meth__CREB3L1_TGCCACGTCAYN_eDBD	6.41	FALSE	0.40764709659408
Atf6	Slc11a2	9	taipale_cyt_meth__CREB3L1_TGCCACGTCAYN_eDBD	6.41	FALSE	0.11967143316347
Atf6	Slc25a21	11	taipale_cyt_meth__CREB3L1_TGCCACGTCAYN_eDBD	6.41	FALSE	0.549238913379618
Atf6	Slc38a1	101	taipale_cyt_meth__CREB3L1_TGCCACGTCAYN_eDBD	6.41	FALSE	2.1763688536475
Atf6	Smap1	114	taipale_cyt_meth__CREB3L1_TGCCACGTCAYN_eDBD	6.41	FALSE	1.31366927864131
Atf6	Tbc1d2	7	taipale_cyt_meth__CREB3L1_TGCCACGTCAYN_eDBD	6.41	FALSE	1.18063684966572
Atf6	Tnpo1	25	taipale_cyt_meth__CREB3L1_TGCCACGTCAYN_eDBD	6.41	FALSE	1.71110642609032
Atf6	Tsc22d3	18	taipale_cyt_meth__CREB3L1_TGCCACGTCAYN_eDBD	6.41	FALSE	1.47353632867593
Atf6	Ube4b	40	taipale_cyt_meth__CREB3L1_TGCCACGTCAYN_eDBD	6.41	FALSE	4.01244225165733
Atf6	Upp2	18	taipale_cyt_meth__CREB3L1_TGCCACGTCAYN_eDBD	6.41	FALSE	0.260604699334594
Atf6	Eprs	19	cisbp__M5953	6.4	FALSE	10.3995852161875
Atf6	Slc25a40	79	cisbp__M5953	6.4	FALSE	6.25258585407085
Atf6	Prkag2	40	taipale_cyt_meth__CREB3L1_TGCCACGTCAYN_FL	6.23	FALSE	7.50243724421622
Atf6	Stat6	41	taipale_cyt_meth__CREB3L1_TGCCACGTCAYN_FL	6.23	FALSE	3.59795226226844
Atf6	Cdkl2	11	cisbp__M5996	5.98	FALSE	2.89123827620183
Atf6	Csrnp2	8	cisbp__M5996	5.98	FALSE	5.12705608453952
Atf6	Dcaf8	6	cisbp__M5996	5.98	FALSE	3.64327460290269
Atf6	Gtf2b	21	cisbp__M5996	5.98	FALSE	7.09999164928581
Atf6	Sars	31	cisbp__M5996	5.98	FALSE	4.36889006165025
Atf6	Sgpp1	76	cisbp__M5996	5.98	FALSE	3.21602573551478
Atf6	Slit1	16	cisbp__M5996	5.98	FALSE	13.0608161456329
Atf6	Tpcn2	2	cisbp__M5996	5.98	FALSE	2.65100821719971
Atf6	Arhgap42	17	taipale_cyt_meth__CREB3L1_TGCCACGTCAYN_FL	5.95	FALSE	1.70148934845921
Atf6	Arid3a	9	taipale_cyt_meth__CREB3L1_TGCCACGTCAYN_FL	5.95	FALSE	0.92112662324222
Atf6	Atp2c1	22	taipale_cyt_meth__CREB3L1_TGCCACGTCAYN_FL	5.95	FALSE	5.19510151072391
Atf6	Chid1	29	taipale_cyt_meth__CREB3L1_TGCCACGTCAYN_FL	5.95	FALSE	2.47357946717071
Atf6	Clint1	25	taipale_cyt_meth__CREB3L1_TGCCACGTCAYN_FL	5.95	FALSE	6.87809747325237
Atf6	Gmppa	29	taipale_cyt_meth__CREB3L1_TGCCACGTCAYN_FL	5.95	FALSE	2.86529885653298
Atf6	Hs6st1	40	taipale_cyt_meth__CREB3L1_TGCCACGTCAYN_FL	5.95	FALSE	5.76178161617818
Atf6	Plekhg1	88	taipale_cyt_meth__CREB3L1_TGCCACGTCAYN_FL	5.95	FALSE	2.01946530684514
Atf6	Por	26	taipale_cyt_meth__CREB3L1_TGCCACGTCAYN_FL	5.95	FALSE	6.66558791743631
Atf6	Prdm6	38	taipale_cyt_meth__CREB3L1_TGCCACGTCAYN_FL	5.95	FALSE	5.20163823498536
Atf6	Rassf6	17	taipale_cyt_meth__CREB3L1_TGCCACGTCAYN_FL	5.95	FALSE	1.21024303995867
Atf6	Rcbtb1	79	taipale_cyt_meth__CREB3L1_TGCCACGTCAYN_FL	5.95	FALSE	2.76138894059962
Atf6	Rnf11	50	taipale_cyt_meth__CREB3L1_TGCCACGTCAYN_FL	5.95	FALSE	1.39972986710622
Atf6	Slc30a7	28	taipale_cyt_meth__CREB3L1_TGCCACGTCAYN_FL	5.95	FALSE	5.41400010826666
Atf6	Slc39a7	23	taipale_cyt_meth__CREB3L1_TGCCACGTCAYN_FL	5.95	FALSE	0.73513600991918
Atf6	Smad3	85	taipale_cyt_meth__CREB3L1_TGCCACGTCAYN_FL	5.95	FALSE	6.49131646052135
Atf6	St6gal1	28	taipale_cyt_meth__CREB3L1_TGCCACGTCAYN_FL	5.95	FALSE	5.53842272568291
Atf6	Tead4	53	taipale_cyt_meth__CREB3L1_TGCCACGTCAYN_FL	5.95	FALSE	2.47143776577053
Atf6	Uba5	15	taipale_cyt_meth__CREB3L1_TGCCACGTCAYN_FL	5.95	FALSE	2.02047036560453
Atf6	Vezt	25	taipale_cyt_meth__CREB3L1_TGCCACGTCAYN_FL	5.95	FALSE	1.72051246723531
Atf6	Wfs1	55	taipale_cyt_meth__CREB3L1_TGCCACGTCAYN_FL	5.95	FALSE	1.06215128403733
Atf6	Yipf5	19	taipale_cyt_meth__CREB3L1_TGCCACGTCAYN_FL	5.95	FALSE	2.86441623548251
Atf6	Zfp532	95	taipale_cyt_meth__CREB3L1_TGCCACGTCAYN_FL	5.95	FALSE	1.4478200893099
Atf6	Atp6v1c1	25	taipale_cyt_meth__CREB3L1_TGCCACGTCAYN_FL	5.86	FALSE	1.23975040378221
Atf6	Pibf1	48	taipale_cyt_meth__CREB3L1_TGCCACGTCAYN_FL	5.86	FALSE	1.73640495140422
Atf6	Pxk	11	taipale_cyt_meth__CREB3L1_TGCCACGTCAYN_FL	5.86	FALSE	3.4114907278473
Atf6	Dlg2	18	transfac_pro__M07693	5.83	FALSE	5.83237103026221
Atf6	Acvr1	73	taipale__CREB3L1_DBD_NTGCCACGTCANCA	5.77	FALSE	0.146105904130096
Atf6	Dnaja3	53	taipale__CREB3L1_DBD_NTGCCACGTCANCA	5.77	FALSE	0.296793657433154
Atf6	Glg1	52	taipale__CREB3L1_DBD_NTGCCACGTCANCA	5.77	FALSE	1.85441926818061
Atf6	Reps2	35	taipale__CREB3L1_DBD_NTGCCACGTCANCA	5.77	FALSE	3.84248311129809
Atf6	Fmn1	26	cisbp__M5325	5.65	FALSE	4.64889921746439
Atf6	Wars	12	cisbp__M5325	5.65	FALSE	1.85812696457329
Atf6	Clic4	22	cisbp__M5325	5.5	FALSE	0.575355032629353
Atf6	Manf	19	cisbp__M5325	5.5	FALSE	0.249647548445696
Atf6	Srp72	20	cisbp__M5325	5.5	FALSE	0.365461307127253
Atf6	Stab2	5	cisbp__M5325	5.5	FALSE	0.385388329071292
Atf6	Atg7	2	taipale_cyt_meth__XBP1_NKMCACGTCAYN_FL	5.43	FALSE	6.57623612949165
Atf6	Ddx50	9	taipale_cyt_meth__XBP1_NKMCACGTCAYN_FL	5.43	FALSE	7.94550875453358
Atf6	Mettl9	26	taipale_cyt_meth__XBP1_NKMCACGTCAYN_FL	5.43	FALSE	11.7888794417276
Atf6	1700001C19Rik	29	transfac_pro__M09530	5.34	FALSE	9.67095104831034
Atf6	Acvr1b	55	transfac_pro__M09530	5.34	FALSE	1.82783144109786
Atf6	Colec12	26	transfac_pro__M09530	5.34	FALSE	6.40633289136631
Atf6	Ctsb	24	transfac_pro__M09530	5.34	FALSE	5.49512432866534
Atf6	D930020B18Rik	22	transfac_pro__M09530	5.34	FALSE	1.76452072619707
Atf6	Hmox2	15	transfac_pro__M09530	5.34	FALSE	0.913337108914667
Atf6	Man2a1	25	transfac_pro__M09530	5.34	FALSE	2.01713889169702
Atf6	Mff	77	transfac_pro__M09530	5.34	FALSE	3.16671697495431
Atf6	Prr5	11	transfac_pro__M09530	5.34	FALSE	1.21087247579674
Atf6	Ralb	9	transfac_pro__M09530	5.34	FALSE	3.14128530014312
Atf6	Rbbp6	64	transfac_pro__M09530	5.34	FALSE	1.83143663914926
Atf6	Slc7a2	37	transfac_pro__M09530	5.34	FALSE	1.45329250000376
Atf6	Sntb1	25	transfac_pro__M09530	5.34	FALSE	1.05355991301303
Atf6	Stk38l	36	transfac_pro__M09530	5.34	FALSE	2.6672223489907
Atf6	Alkbh5	23	taipale_cyt_meth__CREB3L4_YGCCACGTCAYN_eDBD_repr	5.31	FALSE	1.71188197487125
Atf6	Arpc3	4	cisbp__M4101	5.31	FALSE	4.98678326708894
Atf6	Baz1b	52	taipale_cyt_meth__CREB3L4_YGCCACGTCAYN_eDBD_repr	5.31	FALSE	0.428054182062244
Atf6	Dis3l2	11	cisbp__M4101	5.31	FALSE	9.00940293510043
Atf6	Gmds	40	taipale_cyt_meth__CREB3L4_YGCCACGTCAYN_eDBD_repr	5.31	FALSE	10.4122635867144
Atf6	Maea	17	taipale_cyt_meth__CREB3L4_YGCCACGTCAYN_eDBD_repr	5.31	FALSE	0.202809509263331
Atf6	Otud5	19	cisbp__M4101	5.31	FALSE	6.49171223600875
Atf6	Rhoq	22	taipale_cyt_meth__CREB3L4_YGCCACGTCAYN_eDBD_repr	5.31	FALSE	2.84939591489399
Atf6	Ripk4	32	taipale_cyt_meth__CREB3L4_YGCCACGTCAYN_eDBD_repr	5.31	FALSE	0.249498110146937
Atf6	Sash1	4	taipale_cyt_meth__CREB3L4_YGCCACGTCAYN_eDBD_repr	5.31	FALSE	0.235304768352873
Atf6	Smad6	51	taipale_cyt_meth__CREB3L4_YGCCACGTCAYN_eDBD_repr	5.31	FALSE	5.55396039110554
Atf6	Trip11	33	taipale_cyt_meth__CREB3L4_YGCCACGTCAYN_eDBD_repr	5.31	FALSE	0.472749736613014
Atf6	Vash2	10	taipale_cyt_meth__CREB3L4_YGCCACGTCAYN_eDBD_repr	5.31	FALSE	0.362179650455142
Atf6	Zc3h15	34	taipale_cyt_meth__CREB3L4_YGCCACGTCAYN_eDBD_repr	5.31	FALSE	0.194714824331493
Atf6	Cited1	26	taipale__CREB3_full_NTGCCACGTCAYCN_repr	5.3	FALSE	0.0578174505913305
Atf6	Ero1l	142	transfac_pro__M07669	5.3	TRUE	9.44878829878838
Atf6	Rnf38	38	transfac_pro__M09530	5.3	FALSE	0.645245029884038
Atf6	Tbccd1	69	taipale__CREB3_full_NTGCCACGTCAYCN_repr	5.3	FALSE	0.996619447183841
Atf6	Tom1	120	transfac_pro__M07669	5.3	TRUE	8.01841700691007
Atf6	Ubxn4	67	transfac_pro__M07669	5.3	TRUE	6.16016838938475
Atf6	Vps26a	29	taipale__CREB3_full_NTGCCACGTCAYCN_repr	5.3	FALSE	0.142674467272189
Atf6	Xpot	238	transfac_pro__M07669	5.3	TRUE	5.77320211899668
Atf6	Agbl4	16	taipale__XBP1_DBD_NNNGMCACGTCATC	5.25	FALSE	1.46625697487671
Atf6	Mapkbp1	6	taipale__XBP1_DBD_NNNGMCACGTCATC	5.25	FALSE	2.01696078695031
Atf6	Brwd1	8	taipale_cyt_meth__XBP1_NKMCACGTCAYN_FL	5.23	FALSE	2.73039874164585
Atf6	Skap2	7	taipale_cyt_meth__CREB3L4_YGCCACGTCAYN_eDBD_repr	5.22	FALSE	0.0017512445120261
Atf6	Atf6b	4	hocomoco__CR3L2_HUMAN.H11MO.0.D	5.21	FALSE	0.282503718137949
Atf6	Elmo1	73	hocomoco__CR3L2_HUMAN.H11MO.0.D	5.21	FALSE	0.0482536359073171
Atf6	Hsp90b1	38	hocomoco__CR3L2_HUMAN.H11MO.0.D	5.21	FALSE	0.749545088069283
Atf6	Kdm4b	18	hocomoco__CR3L2_HUMAN.H11MO.0.D	5.21	FALSE	0.142262458135154
Atf6	Lrrc8b	35	hocomoco__CR3L2_HUMAN.H11MO.0.D	5.21	FALSE	0.999966789245728
Atf6	Ptpn2	18	hocomoco__CR3L2_HUMAN.H11MO.0.D	5.21	FALSE	1.09339823431245
Atf6	Plcxd2	12	taipale_cyt_meth__CREB3L1_TGCCACGTCAYN_eDBD	5.18	FALSE	3.35085968348909
Atf6	Commd6	60	transfac_pro__M09531	5.09	FALSE	0.773249711401241
Atf6	Pla2g6	33	transfac_pro__M09531	5.09	FALSE	0.409508708790594
Atf6	Tex2	32	transfac_pro__M09531	5.09	FALSE	0.0598850569150993
Atf6	Abhd5	4	taipale_cyt_meth__CREB3L1_TGCCACGTCAYN_FL	5.08	FALSE	0.42677980891305
Atf6	Acadsb	4	taipale_cyt_meth__CREB3L1_TGCCACGTCAYN_FL	5.08	FALSE	1.58000552020857
Atf6	Aff3	13	taipale_cyt_meth__CREB3L1_TGCCACGTCAYN_FL	5.08	FALSE	2.32560374575927
Atf6	Agfg1	19	taipale_cyt_meth__CREB3L1_TGCCACGTCAYN_FL	5.08	FALSE	0.643383770146187
Atf6	AI661453	13	taipale_cyt_meth__CREB3L1_TGCCACGTCAYN_FL	5.08	FALSE	0.00508190069585444
Atf6	Alg6	11	taipale_cyt_meth__CREB3L1_TGCCACGTCAYN_FL	5.08	FALSE	0.554928566812372
Atf6	Arfgap3	22	taipale_cyt_meth__CREB3L1_TGCCACGTCAYN_FL	5.08	FALSE	0.378585433906955
Atf6	Arhgap8	10	taipale_cyt_meth__CREB3L1_TGCCACGTCAYN_FL	5.08	FALSE	0.125413690317011
Atf6	Arhgef3	18	taipale_cyt_meth__CREB3L1_TGCCACGTCAYN_FL	5.08	FALSE	0.046869853348292
Atf6	Asap1	24	taipale_cyt_meth__CREB3L1_TGCCACGTCAYN_FL	5.08	FALSE	0.101664532088449
Atf6	Atg16l2	24	taipale_cyt_meth__CREB3L1_TGCCACGTCAYN_FL	5.08	FALSE	0.260550233550636
Atf6	Atxn10	2	taipale_cyt_meth__CREB3L1_TGCCACGTCAYN_FL	5.08	FALSE	0.0842024187602752
Atf6	Atxn7l1	71	taipale_cyt_meth__CREB3L1_TGCCACGTCAYN_FL	5.08	FALSE	0.526871479622293
Atf6	BC005537	19	taipale_cyt_meth__CREB3L1_TGCCACGTCAYN_FL	5.08	FALSE	0.527192378697035
Atf6	Bcar3	17	taipale_cyt_meth__CREB3L1_TGCCACGTCAYN_FL	5.08	FALSE	0.234847680480615
Atf6	Bend7	21	taipale_cyt_meth__CREB3L1_TGCCACGTCAYN_FL	5.08	FALSE	3.27395973415731
Atf6	Birc2	11	taipale_cyt_meth__CREB3L1_TGCCACGTCAYN_FL	5.08	FALSE	0.096713550426338
Atf6	Cbx4	21	taipale_cyt_meth__CREB3L1_TGCCACGTCAYN_FL	5.08	FALSE	1.08201408571899
Atf6	Cd83	6	taipale_cyt_meth__CREB3L1_TGCCACGTCAYN_FL	5.08	FALSE	1.1789746505832
Atf6	Cdh4	6	taipale_cyt_meth__CREB3L1_TGCCACGTCAYN_FL	5.08	FALSE	0.18827515659158
Atf6	Cdkl3	28	taipale_cyt_meth__CREB3L1_TGCCACGTCAYN_FL	5.08	FALSE	0.31947772693632
Atf6	Cebpb	14	taipale_cyt_meth__CREB3L1_TGCCACGTCAYN_FL	5.08	FALSE	0.316754246547953
Atf6	Chst11	43	taipale_cyt_meth__CREB3L1_TGCCACGTCAYN_FL	5.08	FALSE	0.175716807764907
Atf6	Ctsa	21	taipale_cyt_meth__CREB3L1_TGCCACGTCAYN_FL	5.08	FALSE	0.376972496714875
Atf6	Cyth1	21	taipale_cyt_meth__CREB3L1_TGCCACGTCAYN_FL	5.08	FALSE	0.0851681423944758
Atf6	Dok5	4	taipale_cyt_meth__CREB3L1_TGCCACGTCAYN_FL	5.08	FALSE	0.268628581940935
Atf6	Dsg2	22	taipale_cyt_meth__CREB3L1_TGCCACGTCAYN_FL	5.08	FALSE	4.36786081752275
Atf6	Dusp16	10	taipale_cyt_meth__CREB3L1_TGCCACGTCAYN_FL	5.08	FALSE	4.77617458935891
Atf6	Efna1	28	taipale_cyt_meth__CREB3L1_TGCCACGTCAYN_FL	5.08	FALSE	5.08527189331122
Atf6	Eif4g3	11	taipale_cyt_meth__CREB3L1_TGCCACGTCAYN_FL	5.08	FALSE	0.15401419510687
Atf6	Entpd7	18	taipale_cyt_meth__CREB3L1_TGCCACGTCAYN_FL	5.08	FALSE	0.246290544904953
Atf6	Ergic1	2	taipale_cyt_meth__CREB3L1_TGCCACGTCAYN_FL	5.08	FALSE	0.113398721511053
Atf6	Fastk	33	taipale_cyt_meth__CREB3L1_TGCCACGTCAYN_FL	5.08	FALSE	0.134067065983825
Atf6	Fbxo28	33	taipale_cyt_meth__CREB3L1_TGCCACGTCAYN_FL	5.08	FALSE	2.07590267985452
Atf6	Foxj3	53	taipale_cyt_meth__CREB3L1_TGCCACGTCAYN_FL	5.08	FALSE	1.12635395135162
Atf6	Frmd6	15	taipale_cyt_meth__CREB3L1_TGCCACGTCAYN_FL	5.08	FALSE	0.541414805519072
Atf6	Glt8d1	2	taipale_cyt_meth__CREB3L1_TGCCACGTCAYN_FL	5.08	FALSE	0.780465234911878
Atf6	Gramd3	10	taipale_cyt_meth__CREB3L1_TGCCACGTCAYN_FL	5.08	FALSE	2.99765397955042
Atf6	Gsk3b	11	taipale_cyt_meth__CREB3L1_TGCCACGTCAYN_FL	5.08	FALSE	0.298994778561572
Atf6	Hmgxb3	14	taipale_cyt_meth__CREB3L1_TGCCACGTCAYN_FL	5.08	FALSE	1.24076122024662
Atf6	Hspg2	16	taipale_cyt_meth__CREB3L1_TGCCACGTCAYN_FL	5.08	FALSE	0.362559165019096
Atf6	Itpr2	27	taipale_cyt_meth__CREB3L1_TGCCACGTCAYN_FL	5.08	FALSE	0.394645487416209
Atf6	Jak1	9	taipale_cyt_meth__CREB3L1_TGCCACGTCAYN_FL	5.08	FALSE	0.0472519590456176
Atf6	Kirrel	10	taipale_cyt_meth__CREB3L1_TGCCACGTCAYN_FL	5.08	FALSE	0.0392665410273058
Atf6	Lgals3	24	taipale_cyt_meth__CREB3L1_TGCCACGTCAYN_FL	5.08	FALSE	2.35197940809483
Atf6	Lmna	23	taipale_cyt_meth__CREB3L1_TGCCACGTCAYN_FL	5.08	FALSE	0.244875303126639
Atf6	Lmx1b	37	taipale_cyt_meth__CREB3L1_TGCCACGTCAYN_FL	5.08	FALSE	0.264815395492961
Atf6	Maml3	14	taipale_cyt_meth__CREB3L1_TGCCACGTCAYN_FL	5.08	FALSE	0.339241257944576
Atf6	Man1a	12	taipale_cyt_meth__CREB3L1_TGCCACGTCAYN_FL	5.08	FALSE	0.861117470882845
Atf6	Map3k1	12	taipale_cyt_meth__CREB3L1_TGCCACGTCAYN_FL	5.08	FALSE	0.160966221655767
Atf6	Map4k5	14	taipale_cyt_meth__CREB3L1_TGCCACGTCAYN_FL	5.08	FALSE	0.235096893038316
Atf6	Mapk8ip3	5	taipale_cyt_meth__CREB3L1_TGCCACGTCAYN_FL	5.08	FALSE	0.439882802957339
Atf6	Mdm2	2	taipale_cyt_meth__CREB3L1_TGCCACGTCAYN_FL	5.08	FALSE	0.670930164731151
Atf6	Mettl15	8	taipale_cyt_meth__CREB3L1_TGCCACGTCAYN_FL	5.08	FALSE	0.00507830235165852
Atf6	Mical2	38	taipale_cyt_meth__CREB3L1_TGCCACGTCAYN_FL	5.08	FALSE	0.10983583798661
Atf6	Mical3	17	taipale_cyt_meth__CREB3L1_TGCCACGTCAYN_FL	5.08	FALSE	0.241224777768168
Atf6	Mtmr2	26	taipale_cyt_meth__CREB3L1_TGCCACGTCAYN_FL	5.08	FALSE	0.201746911195398
Atf6	Nek6	29	taipale_cyt_meth__CREB3L1_TGCCACGTCAYN_FL	5.08	FALSE	0.045959069944062
Atf6	Nfat5	42	taipale_cyt_meth__CREB3L1_TGCCACGTCAYN_FL	5.08	FALSE	0.140544842303517
Atf6	Osbpl2	29	taipale_cyt_meth__CREB3L1_TGCCACGTCAYN_FL	5.08	FALSE	0.464862242855622
Atf6	Osmr	25	taipale_cyt_meth__CREB3L1_TGCCACGTCAYN_FL	5.08	FALSE	3.8288878935603
Atf6	Park2	39	taipale_cyt_meth__CREB3L1_TGCCACGTCAYN_FL	5.08	FALSE	0.041215724913465
Atf6	Pcca	22	taipale_cyt_meth__CREB3L1_TGCCACGTCAYN_FL	5.08	FALSE	0.171511769488809
Atf6	Pgm3	6	taipale_cyt_meth__CREB3L1_TGCCACGTCAYN_FL	5.08	FALSE	3.51779916798661
Atf6	Pim1	13	taipale_cyt_meth__CREB3L1_TGCCACGTCAYN_FL	5.08	FALSE	0.663100486820926
Atf6	Plin3	17	taipale_cyt_meth__CREB3L1_TGCCACGTCAYN_FL	5.08	FALSE	0.468740013060591
Atf6	Rab15	10	taipale_cyt_meth__CREB3L1_TGCCACGTCAYN_FL	5.08	FALSE	3.0327656682098
Atf6	Rab6b	20	taipale_cyt_meth__CREB3L1_TGCCACGTCAYN_FL	5.08	FALSE	0.149304382336558
Atf6	Rabgap1l	13	taipale_cyt_meth__CREB3L1_TGCCACGTCAYN_FL	5.08	FALSE	0.0613255793076234
Atf6	Rars	14	taipale_cyt_meth__CREB3L1_TGCCACGTCAYN_FL	5.08	FALSE	0.843481190853827
Atf6	Rasgef1b	19	taipale_cyt_meth__CREB3L1_TGCCACGTCAYN_FL	5.08	FALSE	0.0960350084722948
Atf6	Rbfox1	30	taipale_cyt_meth__CREB3L1_TGCCACGTCAYN_FL	5.08	FALSE	0.111842596835538
Atf6	Rbm34	13	taipale_cyt_meth__CREB3L1_TGCCACGTCAYN_FL	5.08	FALSE	0.164582829062015
Atf6	Rere	30	taipale_cyt_meth__CREB3L1_TGCCACGTCAYN_FL	5.08	FALSE	4.21241381460333
Atf6	Rftn1	7	taipale_cyt_meth__CREB3L1_TGCCACGTCAYN_FL	5.08	FALSE	1.62534011604927
Atf6	Sec22a	4	taipale_cyt_meth__CREB3L1_TGCCACGTCAYN_FL	5.08	FALSE	1.32611964879761
Atf6	Sec22b	22	taipale_cyt_meth__CREB3L1_TGCCACGTCAYN_FL	5.08	FALSE	0.853981574046803
Atf6	Sema6a	41	taipale_cyt_meth__CREB3L1_TGCCACGTCAYN_FL	5.08	FALSE	0.0124251297266144
Atf6	Sesn1	15	taipale_cyt_meth__CREB3L1_TGCCACGTCAYN_FL	5.08	FALSE	0.095320621787237
Atf6	Shroom1	23	taipale_cyt_meth__CREB3L1_TGCCACGTCAYN_FL	5.08	FALSE	0.215702052861242
Atf6	Slc12a4	31	taipale_cyt_meth__CREB3L1_TGCCACGTCAYN_FL	5.08	FALSE	0.336299753228838
Atf6	Slc22a15	3	taipale_cyt_meth__CREB3L1_TGCCACGTCAYN_FL	5.08	FALSE	0.056425345368355
Atf6	Slc38a10	7	taipale_cyt_meth__CREB3L1_TGCCACGTCAYN_FL	5.08	FALSE	0.51277596944115
Atf6	Slc39a11	13	taipale_cyt_meth__CREB3L1_TGCCACGTCAYN_FL	5.08	FALSE	0.646734484282316
Atf6	Spats2	32	taipale_cyt_meth__CREB3L1_TGCCACGTCAYN_FL	5.08	FALSE	2.82385095925776
Atf6	Spsb1	19	taipale_cyt_meth__CREB3L1_TGCCACGTCAYN_FL	5.08	FALSE	0.929145176775783
Atf6	Sqstm1	2	taipale_cyt_meth__CREB3L1_TGCCACGTCAYN_FL	5.08	FALSE	0.739426251124537
Atf6	Srsf11	19	taipale_cyt_meth__CREB3L1_TGCCACGTCAYN_FL	5.08	FALSE	0.539343719931053
Atf6	Stt3b	27	taipale_cyt_meth__CREB3L1_TGCCACGTCAYN_FL	5.08	FALSE	0.444028751129231
Atf6	Stx3	4	taipale_cyt_meth__CREB3L1_TGCCACGTCAYN_FL	5.08	FALSE	1.22932666149396
Atf6	Taok3	33	taipale_cyt_meth__CREB3L1_TGCCACGTCAYN_FL	5.08	FALSE	0.204172527035617
Atf6	Tbc1d16	6	taipale_cyt_meth__CREB3L1_TGCCACGTCAYN_FL	5.08	FALSE	0.19778234331716
Atf6	Tbc1d22a	3	taipale_cyt_meth__CREB3L1_TGCCACGTCAYN_FL	5.08	FALSE	0.320694176713647
Atf6	Tbpl1	32	taipale_cyt_meth__CREB3L1_TGCCACGTCAYN_FL	5.08	FALSE	1.84077090581561
Atf6	Tjp1	16	taipale_cyt_meth__CREB3L1_TGCCACGTCAYN_FL	5.08	FALSE	1.03488948593591
Atf6	Tmem140	12	taipale_cyt_meth__CREB3L1_TGCCACGTCAYN_FL	5.08	FALSE	3.48563506853851
Atf6	Tmem185b	23	taipale_cyt_meth__CREB3L1_TGCCACGTCAYN_FL	5.08	FALSE	0.547099048323235
Atf6	Tmem189	5	taipale_cyt_meth__CREB3L1_TGCCACGTCAYN_FL	5.08	FALSE	0.840994484635443
Atf6	Tmsb10	18	taipale_cyt_meth__CREB3L1_TGCCACGTCAYN_FL	5.08	FALSE	0.181369815841236
Atf6	Tnfrsf23	2	taipale_cyt_meth__CREB3L1_TGCCACGTCAYN_FL	5.08	FALSE	0.350139879651159
Atf6	Tnrc6c	37	taipale_cyt_meth__CREB3L1_TGCCACGTCAYN_FL	5.08	FALSE	0.461617535169744
Atf6	Tram2	41	taipale_cyt_meth__CREB3L1_TGCCACGTCAYN_FL	5.08	FALSE	0.996202447876315
Atf6	Trappc9	8	taipale_cyt_meth__CREB3L1_TGCCACGTCAYN_FL	5.08	FALSE	0.742352293257443
Atf6	Ugp2	20	taipale_cyt_meth__CREB3L1_TGCCACGTCAYN_FL	5.08	FALSE	0.145443092592875
Atf6	Ush2a	24	taipale_cyt_meth__CREB3L1_TGCCACGTCAYN_FL	5.08	FALSE	1.72859014616029
Atf6	Usp6nl	25	taipale_cyt_meth__CREB3L1_TGCCACGTCAYN_FL	5.08	FALSE	0.433932922563378
Atf6	Utrn	32	taipale_cyt_meth__CREB3L1_TGCCACGTCAYN_FL	5.08	FALSE	0.301483320271027
Atf6	Vps18	10	taipale_cyt_meth__CREB3L1_TGCCACGTCAYN_FL	5.08	FALSE	0.00495864281056051
Atf6	Vps41	17	taipale_cyt_meth__CREB3L1_TGCCACGTCAYN_FL	5.08	FALSE	0.504758018006404
Atf6	Vps8	22	taipale_cyt_meth__CREB3L1_TGCCACGTCAYN_FL	5.08	FALSE	0.975152459275942
Atf6	Wnt7b	30	taipale_cyt_meth__CREB3L1_TGCCACGTCAYN_FL	5.08	FALSE	0.284383752002285
Atf6	Xylb	5	taipale_cyt_meth__CREB3L1_TGCCACGTCAYN_FL	5.08	FALSE	0.913960785105855
Atf6	Xylt1	19	taipale_cyt_meth__CREB3L1_TGCCACGTCAYN_FL	5.08	FALSE	0.594950955388065
Atf6	Zdhhc14	21	taipale_cyt_meth__CREB3L1_TGCCACGTCAYN_FL	5.08	FALSE	0.132139802198452
Atf6	Zfp236	2	taipale_cyt_meth__CREB3L1_TGCCACGTCAYN_FL	5.08	FALSE	0.864549951834998
Atf6	Pcnx	5	taipale_cyt_meth__ATF6B_TGCCACGTCAYN_eDBD	5.05	FALSE	16.5686323115358
Atf6	Tmem120a	1	taipale_cyt_meth__ATF6B_TGCCACGTCAYN_eDBD	5.05	FALSE	3.90264602005859
Atf6	Wdfy1	2	taipale_cyt_meth__ATF6B_TGCCACGTCAYN_eDBD	5.05	FALSE	8.88663617353653
Atf6	Dixdc1	2	taipale_cyt_meth__CREB3L1_TGCCACGTCAYN_FL	4.96	FALSE	0.581999619325392
Atf6	Eif4ebp1	44	transfac_pro__M09516	4.96	FALSE	0.529078991669725
Atf6	Eps8l1	15	transfac_pro__M09516	4.96	FALSE	0.140397253328505
Atf6	Gne	1	taipale_cyt_meth__CREB3L1_TGCCACGTCAYN_FL	4.96	FALSE	4.14268876363035
Atf6	Irf2	27	taipale_cyt_meth__CREB3L1_TGCCACGTCAYN_FL	4.96	FALSE	0.0739178262767577
Atf6	Man1c1	8	taipale_cyt_meth__CREB3L1_TGCCACGTCAYN_FL	4.96	FALSE	0.272528652974871
Atf6	Mast2	20	taipale_cyt_meth__CREB3L1_TGCCACGTCAYN_FL	4.96	FALSE	1.24942273796155
Atf6	Ndrg1	10	taipale_cyt_meth__CREB3L1_TGCCACGTCAYN_FL	4.96	FALSE	0.0426180172318348
Atf6	Optn	1	taipale_cyt_meth__CREB3L1_TGCCACGTCAYN_FL	4.96	FALSE	3.75290331706432
Atf6	Rab30	8	taipale_cyt_meth__CREB3L1_TGCCACGTCAYN_FL	4.96	FALSE	0.742613739860918
Atf6	Chpf2	74	transfac_pro__M07669	4.86	TRUE	1.32665679474862
Atf6	Gna12	12	transfac_pro__M09539	4.86	FALSE	0.182389085573151
Atf6	Golga3	116	transfac_pro__M07669	4.86	TRUE	1.743231829637
Atf6	Golgb1	92	transfac_pro__M07669	4.86	TRUE	1.06415533223796
Atf6	Kdelr2	85	transfac_pro__M07669	4.86	TRUE	1.38119730762695
Atf6	Kdelr3	311	transfac_pro__M07669	4.86	TRUE	1.58652654012234
Atf6	Lpar3	80	transfac_pro__M07669	4.86	TRUE	0.957916451237894
Atf6	Luc7l2	85	transfac_pro__M07669	4.86	TRUE	2.18457830733066
Atf6	Pik3cb	74	transfac_pro__M07669	4.86	TRUE	7.43939875344551
Atf6	Ric8b	166	transfac_pro__M07669	4.86	TRUE	2.1690098205769
Atf6	Rpn1	81	transfac_pro__M07669	4.86	TRUE	1.43239302666378
Atf6	Sec16a	144	transfac_pro__M07669	4.86	TRUE	1.12337465330824
Atf6	Sec24a	93	transfac_pro__M07669	4.86	TRUE	2.49659633149314
Atf6	Sec24d	272	transfac_pro__M07669	4.86	TRUE	3.16994035543196
Atf6	Slco2a1	37	transfac_pro__M07669	4.86	TRUE	2.3611545050433
Atf6	Tram1	88	transfac_pro__M07669	4.86	TRUE	2.36637004889488
Atf6	Zfp516	92	transfac_pro__M07669	4.86	TRUE	1.46097491368158
Atf6	B430010I23Rik	18	taipale__CREB3L1_DBD_TGCCACGTGGCA_repr	4.79	FALSE	0.077372241743237
Atf6	Edem2	49	taipale__CREB3L1_DBD_TGCCACGTGGCA_repr	4.79	FALSE	0.382166610045449
Atf6	Lrp1	28	taipale__CREB3L1_DBD_TGCCACGTGGCA_repr	4.79	FALSE	10.3602505779286
Atf6	Map2k6	42	taipale__CREB3L1_DBD_TGCCACGTGGCA_repr	4.79	FALSE	0.741628625314377
Atf6	Parvb	41	taipale__CREB3L1_DBD_TGCCACGTGGCA_repr	4.79	FALSE	0.634784179526078
Atf6	Rsf1	15	taipale__CREB3L1_DBD_TGCCACGTGGCA_repr	4.79	FALSE	0.473499139713592
Atf6	Shroom4	27	taipale__CREB3L1_DBD_TGCCACGTGGCA_repr	4.79	FALSE	1.44859421332534
Atf6	Taf7l	20	taipale__CREB3L1_DBD_TGCCACGTGGCA_repr	4.79	FALSE	9.57864298959144
Atf6	Ak4	40	transfac_pro__M07693	4.78	FALSE	0.673831206965506
Atf6	Ceacam13	2	transfac_pro__M07693	4.78	FALSE	0.381954654638895
Atf6	Clpx	28	transfac_pro__M07693	4.78	FALSE	0.617885718909857
Atf6	Etf1	17	transfac_pro__M07693	4.78	FALSE	0.739692198489086
Atf6	Fgfr1	20	transfac_pro__M07693	4.78	FALSE	0.985045527466214
Atf6	Hspa9	7	transfac_pro__M07693	4.78	FALSE	1.53233076633063
Atf6	Ksr1	10	transfac_pro__M07693	4.78	FALSE	0.22232355235044
Atf6	Llgl2	11	transfac_pro__M07693	4.78	FALSE	0.0179112525886789
Atf6	Nap1l4	3	transfac_pro__M07693	4.78	FALSE	0.512150721132242
Atf6	Pi4kb	22	transfac_pro__M07693	4.78	FALSE	1.51177071211704
Atf6	Ralgps2	23	transfac_pro__M07693	4.78	FALSE	0.489072621304999
Atf6	Sqle	13	transfac_pro__M07693	4.78	FALSE	0.376641598007729
Atf6	Wsb2	18	transfac_pro__M07693	4.78	FALSE	0.952482890945247
Atf6	F3	18	cisbp__M5330	4.77	FALSE	0.477354491775258
Atf6	Fut8	17	cisbp__M5330	4.77	FALSE	4.94226193345482
Atf6	Mapkap1	3	cisbp__M5330	4.77	FALSE	12.0895994803556
Atf6	Sema3f	32	cisbp__M5330	4.77	FALSE	1.32616819377475
Atf6	Pdxdc1	25	swissregulon__hs__ATF6.p2	4.75	TRUE	15.4033676952138
Atf6	Tmem104	1	taipale__CREB3L1_full_NTGCCACGTCANCA	4.75	FALSE	9.89148629366094
Atf6	Ddit3	3	transfac_pro__M09514	4.73	FALSE	0.129350593183732
Atf6	Patl1	25	transfac_pro__M09514	4.73	FALSE	0.346684005665746
Atf6	Lta4h	40	taipale_cyt_meth__CREB3L1_TGCCACGTGGCA_FL	4.71	FALSE	0.251901107063973
Atf6	BC003331	5	transfac_pro__M07693	4.7	FALSE	0.0018727795509466
Atf6	Dsp	7	transfac_pro__M07693	4.7	FALSE	0.00481552775068118
Atf6	Atp6v1b2	28	transfac_pro__M00366	4.68	FALSE	0.194655001675133
Atf6	Pappa2	13	transfac_pro__M00366	4.68	FALSE	2.10909538996125
Atf6	Prr3	18	transfac_pro__M00366	4.68	FALSE	0.695061620328306
Atf6	Arf1	246	transfac_pro__M07669	4.67	TRUE	2.96371326200351
Atf6	Btbd9	176	transfac_pro__M07669	4.67	TRUE	2.37662421265444
Atf6	C1qtnf1	157	transfac_pro__M07669	4.67	TRUE	1.06670847669493
Atf6	Calu	196	transfac_pro__M07669	4.67	TRUE	1.64998026752722
Atf6	Cog3	238	transfac_pro__M07669	4.67	TRUE	3.23843531013489
Atf6	Ddx17	193	transfac_pro__M07669	4.67	TRUE	1.18376215720869
Atf6	Dennd2a	67	transfac_pro__M07669	4.67	TRUE	3.50486161633272
Atf6	Eml6	56	transfac_pro__M07669	4.67	TRUE	6.50355529637477
Atf6	Esyt2	17	transfac_pro__M07669	4.67	TRUE	2.93256147055213
Atf6	Gfpt1	259	transfac_pro__M07669	4.67	TRUE	1.06400030908909
Atf6	Napa	297	transfac_pro__M07669	4.67	TRUE	1.65322894359612
Atf6	Ogdh	51	transfac_pro__M07669	4.67	TRUE	3.30305428563144
Atf6	Ppp1r15a	63	transfac_pro__M07669	4.67	TRUE	1.17156328638787
Atf6	Rheb	228	transfac_pro__M07669	4.67	TRUE	0.84620917402098
Atf6	Scfd2	137	transfac_pro__M07669	4.67	TRUE	3.10241336462448
Atf6	Sec63	333	transfac_pro__M07669	4.67	TRUE	2.00163906218053
Atf6	Sh3gl1	273	transfac_pro__M07669	4.67	TRUE	1.13246856452008
Atf6	Tbc1d23	170	transfac_pro__M07669	4.67	TRUE	1.49911489454773
Atf6	Tmem39a	321	transfac_pro__M07669	4.67	TRUE	4.35936522553321
Atf6	Txndc11	197	transfac_pro__M07669	4.67	TRUE	4.42430731771934
Atf6	Ubap2l	317	transfac_pro__M07669	4.67	TRUE	2.01100723329931
Atf6	Zc3h3	86	transfac_pro__M07669	4.67	TRUE	0.921867235393014
Atf6	9530026P05Rik	23	cisbp__M0276	4.66	FALSE	1.25278328542455
Atf6	Dapk2	6	taipale__Creb3l2_DBD_TGCCACGTGGCA	4.66	FALSE	7.41928755395551
Atf6	Med13l	21	taipale__Creb3l2_DBD_TGCCACGTGGCA	4.66	FALSE	0.245853525431957
Atf6	Srrm1	14	taipale__Creb3l2_DBD_TGCCACGTGGCA	4.66	FALSE	0.216881227387094
Atf6	Vapa	12	taipale__Creb3l2_DBD_TGCCACGTGGCA	4.66	FALSE	0.269218992868422
Atf6	6430573F11Rik	44	taipale_cyt_meth__ATF6_NGRTGACGTGGCAN_eDBD	4.65	TRUE	0.636595005482302
Atf6	Abca5	59	taipale_cyt_meth__ATF6_NGRTGACGTGGCAN_eDBD	4.65	TRUE	0.865502129833651
Atf6	Abhd6	54	taipale_cyt_meth__ATF6_NGRTGACGTGGCAN_eDBD	4.65	TRUE	0.310520879772436
Atf6	Adamts15	67	taipale_cyt_meth__ATF6_NGRTGACGTGGCAN_eDBD	4.65	TRUE	0.735051904936522
Atf6	Als2	76	taipale_cyt_meth__ATF6_NGRTGACGTGGCAN_eDBD	4.65	TRUE	0.120000370956835
Atf6	Amotl1	191	taipale_cyt_meth__ATF6_NGRTGACGTGGCAN_eDBD	4.65	TRUE	0.054607658811007
Atf6	Apbb2	171	taipale_cyt_meth__ATF6_NGRTGACGTGGCAN_eDBD	4.65	TRUE	0.942625330911112
Atf6	Ascc3	90	taipale_cyt_meth__ATF6_NGRTGACGTGGCAN_eDBD	4.65	TRUE	0.716235138017797
Atf6	Bbs9	44	taipale_cyt_meth__ATF6_NGRTGACGTGGCAN_eDBD	4.65	TRUE	0.0622607793326586
Atf6	BC004004	23	taipale_cyt_meth__ATF6_NGRTGACGTGGCAN_eDBD	4.65	TRUE	0.159720449329714
Atf6	Bdkrb2	70	taipale_cyt_meth__ATF6_NGRTGACGTGGCAN_eDBD	4.65	TRUE	2.30876901766575
Atf6	Bet1	26	taipale_cyt_meth__ATF6_NGRTGACGTGGCAN_eDBD	4.65	TRUE	2.2047437185805
Atf6	Bhlhe41	151	taipale_cyt_meth__ATF6_NGRTGACGTGGCAN_eDBD	4.65	TRUE	1.27649116690358
Atf6	Cant1	63	taipale_cyt_meth__ATF6_NGRTGACGTGGCAN_eDBD	4.65	TRUE	0.195121375529174
Atf6	Cdh18	112	taipale_cyt_meth__ATF6_NGRTGACGTGGCAN_eDBD	4.65	TRUE	0.167696142110671
Atf6	Copa	66	taipale_cyt_meth__ATF6_NGRTGACGTGGCAN_eDBD	4.65	TRUE	4.97188505417733
Atf6	Copb1	196	taipale_cyt_meth__ATF6_NGRTGACGTGGCAN_eDBD	4.65	TRUE	0.559330939314456
Atf6	Copb2	38	taipale_cyt_meth__ATF6_NGRTGACGTGGCAN_eDBD	4.65	TRUE	0.896278195787845
Atf6	Crebl2	47	taipale_cyt_meth__ATF6_NGRTGACGTGGCAN_eDBD	4.65	TRUE	1.38102740666343
Atf6	Csmd1	52	taipale_cyt_meth__ATF6_NGRTGACGTGGCAN_eDBD	4.65	TRUE	0.424722693274462
Atf6	Cyth3	57	taipale_cyt_meth__ATF6_NGRTGACGTGGCAN_eDBD	4.65	TRUE	0.66884472089274
Atf6	Dhdds	190	taipale_cyt_meth__ATF6_NGRTGACGTGGCAN_eDBD	4.65	TRUE	0.230489967219186
Atf6	Dhx40	232	taipale_cyt_meth__ATF6_NGRTGACGTGGCAN_eDBD	4.65	TRUE	0.545795546047051
Atf6	Dnase1l3	105	taipale_cyt_meth__ATF6_NGRTGACGTGGCAN_eDBD	4.65	TRUE	0.638135104010976
Atf6	Dse	44	taipale_cyt_meth__ATF6_NGRTGACGTGGCAN_eDBD	4.65	TRUE	0.118202920978239
Atf6	Dtx1	68	taipale_cyt_meth__ATF6_NGRTGACGTGGCAN_eDBD	4.65	TRUE	2.34851001539638
Atf6	Eaf2	211	taipale_cyt_meth__ATF6_NGRTGACGTGGCAN_eDBD	4.65	TRUE	0.125463970713238
Atf6	Eef2k	144	taipale_cyt_meth__ATF6_NGRTGACGTGGCAN_eDBD	4.65	TRUE	0.156633257851131
Atf6	Eif1b	135	taipale_cyt_meth__ATF6_NGRTGACGTGGCAN_eDBD	4.65	TRUE	0.158783791538265
Atf6	Elk4	67	taipale_cyt_meth__ATF6_NGRTGACGTGGCAN_eDBD	4.65	TRUE	0.390813392180264
Atf6	Erp44	61	taipale_cyt_meth__ATF6_NGRTGACGTGGCAN_eDBD	4.65	TRUE	1.09124364095038
Atf6	Exoc2	54	taipale_cyt_meth__ATF6_NGRTGACGTGGCAN_eDBD	4.65	TRUE	0.556291014561574
Atf6	Fa2h	40	taipale_cyt_meth__ATF6_NGRTGACGTGGCAN_eDBD	4.65	TRUE	8.91077736601424
Atf6	Fam114a1	56	taipale_cyt_meth__ATF6_NGRTGACGTGGCAN_eDBD	4.65	TRUE	0.514440590076614
Atf6	Fam129a	56	taipale_cyt_meth__ATF6_NGRTGACGTGGCAN_eDBD	4.65	TRUE	3.88404731947752
Atf6	Fam19a2	55	taipale_cyt_meth__ATF6_NGRTGACGTGGCAN_eDBD	4.65	TRUE	0.678685816835558
Atf6	Fbxw8	29	taipale_cyt_meth__ATF6_NGRTGACGTGGCAN_eDBD	4.65	TRUE	0.835622042982721
Atf6	Fosl2	36	taipale_cyt_meth__ATF6_NGRTGACGTGGCAN_eDBD	4.65	TRUE	0.184296929018239
Atf6	Foxo3	50	taipale_cyt_meth__ATF6_NGRTGACGTGGCAN_eDBD	4.65	TRUE	0.0346194725442118
Atf6	Galnt6	50	taipale_cyt_meth__ATF6_NGRTGACGTGGCAN_eDBD	4.65	TRUE	0.250819087642782
Atf6	Ghr	26	taipale_cyt_meth__ATF6_NGRTGACGTGGCAN_eDBD	4.65	TRUE	0.150326249273249
Atf6	Gmeb2	19	taipale_cyt_meth__ATF6_NGRTGACGTGGCAN_eDBD	4.65	TRUE	0.526414676790395
Atf6	Gnas	59	taipale_cyt_meth__ATF6_NGRTGACGTGGCAN_eDBD	4.65	TRUE	0.15630676225499
Atf6	Golga5	218	taipale_cyt_meth__ATF6_NGRTGACGTGGCAN_eDBD	4.65	TRUE	3.37448253562364
Atf6	Gorasp2	78	taipale_cyt_meth__ATF6_NGRTGACGTGGCAN_eDBD	4.65	TRUE	2.14854792072803
Atf6	Gpr137b	29	taipale_cyt_meth__ATF6_NGRTGACGTGGCAN_eDBD	4.65	TRUE	0.224545214410861
Atf6	Herpud1	150	taipale_cyt_meth__ATF6_NGRTGACGTGGCAN_eDBD	4.65	TRUE	1.96652801783322
Atf6	Hivep2	78	taipale_cyt_meth__ATF6_NGRTGACGTGGCAN_eDBD	4.65	TRUE	0.560809702603241
Atf6	Il1r1	54	taipale_cyt_meth__ATF6_NGRTGACGTGGCAN_eDBD	4.65	TRUE	2.68790111732122
Atf6	Ints6	189	taipale_cyt_meth__ATF6_NGRTGACGTGGCAN_eDBD	4.65	TRUE	0.0777863273652422
Atf6	Iqsec1	62	taipale_cyt_meth__ATF6_NGRTGACGTGGCAN_eDBD	4.65	TRUE	0.0108139880814617
Atf6	Jdp2	104	taipale_cyt_meth__ATF6_NGRTGACGTGGCAN_eDBD	4.65	TRUE	4.54089067023044
Atf6	Kdm5b	51	taipale_cyt_meth__ATF6_NGRTGACGTGGCAN_eDBD	4.65	TRUE	0.206691459880142
Atf6	Kif21a	39	taipale_cyt_meth__ATF6_NGRTGACGTGGCAN_eDBD	4.65	TRUE	10.1853667810186
Atf6	Klhl7	132	taipale_cyt_meth__ATF6_NGRTGACGTGGCAN_eDBD	4.65	TRUE	0.138168221074534
Atf6	Lin52	76	taipale_cyt_meth__ATF6_NGRTGACGTGGCAN_eDBD	4.65	TRUE	0.0855713396999152
Atf6	Lman1	40	taipale_cyt_meth__ATF6_NGRTGACGTGGCAN_eDBD	4.65	TRUE	0.25286648046078
Atf6	Lmo4	92	taipale_cyt_meth__ATF6_NGRTGACGTGGCAN_eDBD	4.65	TRUE	0.243273824593033
Atf6	Mapkapk2	61	taipale_cyt_meth__ATF6_NGRTGACGTGGCAN_eDBD	4.65	TRUE	0.0918142844148214
Atf6	Mast4	42	taipale_cyt_meth__ATF6_NGRTGACGTGGCAN_eDBD	4.65	TRUE	0.0259366742285137
Atf6	Mdfi	96	taipale_cyt_meth__ATF6_NGRTGACGTGGCAN_eDBD	4.65	TRUE	0.882771430052721
Atf6	Mmaa	33	taipale_cyt_meth__ATF6_NGRTGACGTGGCAN_eDBD	4.65	TRUE	1.00291498892825
Atf6	Mn1	47	taipale_cyt_meth__ATF6_NGRTGACGTGGCAN_eDBD	4.65	TRUE	2.86977077666778
Atf6	Mon2	23	taipale_cyt_meth__ATF6_NGRTGACGTGGCAN_eDBD	4.65	TRUE	0.739164480099129
Atf6	Ndel1	83	taipale_cyt_meth__ATF6_NGRTGACGTGGCAN_eDBD	4.65	TRUE	0.109934097880853
Atf6	Nedd4l	40	taipale_cyt_meth__ATF6_NGRTGACGTGGCAN_eDBD	4.65	TRUE	0.341648036268667
Atf6	Nrxn3	46	taipale_cyt_meth__ATF6_NGRTGACGTGGCAN_eDBD	4.65	TRUE	1.16868843333552
Atf6	P4ha1	131	taipale_cyt_meth__ATF6_NGRTGACGTGGCAN_eDBD	4.65	TRUE	0.204002341322435
Atf6	P4hb	99	taipale_cyt_meth__ATF6_NGRTGACGTGGCAN_eDBD	4.65	TRUE	1.2400756975017
Atf6	Pepd	35	taipale_cyt_meth__ATF6_NGRTGACGTGGCAN_eDBD	4.65	TRUE	0.0955803313792738
Atf6	Per1	116	taipale_cyt_meth__ATF6_NGRTGACGTGGCAN_eDBD	4.65	TRUE	3.51522310135594
Atf6	Phf21a	95	taipale_cyt_meth__ATF6_NGRTGACGTGGCAN_eDBD	4.65	TRUE	5.27568891815441
Atf6	Pip5k1a	82	taipale_cyt_meth__ATF6_NGRTGACGTGGCAN_eDBD	4.65	TRUE	0.930778444325464
Atf6	Ppp1r3b	188	taipale_cyt_meth__ATF6_NGRTGACGTGGCAN_eDBD	4.65	TRUE	0.0169700169771094
Atf6	Ptpn23	189	taipale_cyt_meth__ATF6_NGRTGACGTGGCAN_eDBD	4.65	TRUE	0.124140429385467
Atf6	Ptpru	30	taipale_cyt_meth__ATF6_NGRTGACGTGGCAN_eDBD	4.65	TRUE	0.075370397801188
Atf6	Rai1	30	taipale_cyt_meth__ATF6_NGRTGACGTGGCAN_eDBD	4.65	TRUE	0.098764616241312
Atf6	Rai14	131	taipale_cyt_meth__ATF6_NGRTGACGTGGCAN_eDBD	4.65	TRUE	0.24247007972261
Atf6	Rbm47	183	taipale_cyt_meth__ATF6_NGRTGACGTGGCAN_eDBD	4.65	TRUE	0.0383923919122695
Atf6	Rffl	76	taipale_cyt_meth__ATF6_NGRTGACGTGGCAN_eDBD	4.65	TRUE	0.263592809054673
Atf6	Rgl1	26	taipale_cyt_meth__ATF6_NGRTGACGTGGCAN_eDBD	4.65	TRUE	0.608687576438386
Atf6	Rgs12	53	taipale_cyt_meth__ATF6_NGRTGACGTGGCAN_eDBD	4.65	TRUE	0.0916895589909102
Atf6	Rnf145	169	taipale_cyt_meth__ATF6_NGRTGACGTGGCAN_eDBD	4.65	TRUE	0.0587512291356174
Atf6	Rrbp1	88	taipale_cyt_meth__ATF6_NGRTGACGTGGCAN_eDBD	4.65	TRUE	0.106580541653961
Atf6	Rusc2	111	taipale_cyt_meth__ATF6_NGRTGACGTGGCAN_eDBD	4.65	TRUE	0.0523793228123469
Atf6	Scnn1b	54	taipale_cyt_meth__ATF6_NGRTGACGTGGCAN_eDBD	4.65	TRUE	0.590138079834269
Atf6	Sec62	33	taipale_cyt_meth__ATF6_NGRTGACGTGGCAN_eDBD	4.65	TRUE	3.61292823373384
Atf6	Seh1l	12	taipale_cyt_meth__ATF6_NGRTGACGTGGCAN_eDBD	4.65	TRUE	0.78181500455949
Atf6	Sema4d	61	taipale_cyt_meth__ATF6_NGRTGACGTGGCAN_eDBD	4.65	TRUE	0.178152005745994
Atf6	Sept9	64	taipale_cyt_meth__ATF6_NGRTGACGTGGCAN_eDBD	4.65	TRUE	0.0754084151753168
Atf6	Sertad2	61	taipale_cyt_meth__ATF6_NGRTGACGTGGCAN_eDBD	4.65	TRUE	0.11703413228813
Atf6	Sf3b1	142	taipale_cyt_meth__ATF6_NGRTGACGTGGCAN_eDBD	4.65	TRUE	1.00654972391716
Atf6	Sipa1l2	59	taipale_cyt_meth__ATF6_NGRTGACGTGGCAN_eDBD	4.65	TRUE	0.762135176293136
Atf6	Slc25a25	62	taipale_cyt_meth__ATF6_NGRTGACGTGGCAN_eDBD	4.65	TRUE	0.402908140880762
Atf6	Slc38a2	71	taipale_cyt_meth__ATF6_NGRTGACGTGGCAN_eDBD	4.65	TRUE	0.0615563620475291
Atf6	Slc39a13	224	taipale_cyt_meth__ATF6_NGRTGACGTGGCAN_eDBD	4.65	TRUE	0.0699087304362912
Atf6	Slc4a8	39	taipale_cyt_meth__ATF6_NGRTGACGTGGCAN_eDBD	4.65	TRUE	6.42797247458935
Atf6	Snd1	205	taipale_cyt_meth__ATF6_NGRTGACGTGGCAN_eDBD	4.65	TRUE	1.217152821059
Atf6	Ssr3	77	taipale_cyt_meth__ATF6_NGRTGACGTGGCAN_eDBD	4.65	TRUE	0.00166233257472606
Atf6	St7	64	taipale_cyt_meth__ATF6_NGRTGACGTGGCAN_eDBD	4.65	TRUE	0.304011533537743
Atf6	Stat5b	51	taipale_cyt_meth__ATF6_NGRTGACGTGGCAN_eDBD	4.65	TRUE	0.492803937468958
Atf6	Tmbim6	15	taipale_cyt_meth__ATF6_NGRTGACGTGGCAN_eDBD	4.65	TRUE	0.387680632961775
Atf6	Tmem165	221	taipale_cyt_meth__ATF6_NGRTGACGTGGCAN_eDBD	4.65	TRUE	0.266970525984254
Atf6	Tnfrsf1b	38	taipale_cyt_meth__ATF6_NGRTGACGTGGCAN_eDBD	4.65	TRUE	0.953780349844183
Atf6	Tnrc6a	7	taipale_cyt_meth__ATF6_NGRTGACGTGGCAN_eDBD	4.65	TRUE	0.00161143463245338
Atf6	Tsc22d1	71	taipale_cyt_meth__ATF6_NGRTGACGTGGCAN_eDBD	4.65	TRUE	0.397399081455326
Atf6	Tspan14	24	taipale_cyt_meth__ATF6_NGRTGACGTGGCAN_eDBD	4.65	TRUE	0.286642653960505
Atf6	Tulp4	157	taipale_cyt_meth__ATF6_NGRTGACGTGGCAN_eDBD	4.65	TRUE	0.031562045921899
Atf6	Txndc5	45	taipale_cyt_meth__ATF6_NGRTGACGTGGCAN_eDBD	4.65	TRUE	0.422982686902264
Atf6	Uap1	203	taipale_cyt_meth__ATF6_NGRTGACGTGGCAN_eDBD	4.65	TRUE	0.433601608068969
Atf6	Ube2o	185	taipale_cyt_meth__ATF6_NGRTGACGTGGCAN_eDBD	4.65	TRUE	0.218236952719797
Atf6	Uso1	227	taipale_cyt_meth__ATF6_NGRTGACGTGGCAN_eDBD	4.65	TRUE	0.788015087669032
Atf6	Vps37b	153	taipale_cyt_meth__ATF6_NGRTGACGTGGCAN_eDBD	4.65	TRUE	0.11800720176508
Atf6	Vps37c	57	taipale_cyt_meth__ATF6_NGRTGACGTGGCAN_eDBD	4.65	TRUE	0.133563217589104
Atf6	Wdr81	71	taipale_cyt_meth__ATF6_NGRTGACGTGGCAN_eDBD	4.65	TRUE	0.373895618041573
Atf6	Zfp9	179	taipale_cyt_meth__ATF6_NGRTGACGTGGCAN_eDBD	4.65	TRUE	0.9280034407496
Atf6	Zfp956	65	taipale_cyt_meth__ATF6_NGRTGACGTGGCAN_eDBD	4.65	TRUE	0.162343092929526
Atf6	Zmat4	71	taipale_cyt_meth__ATF6_NGRTGACGTGGCAN_eDBD	4.65	TRUE	0.964537905405137
Atf6	Zmym6	159	taipale_cyt_meth__ATF6_NGRTGACGTGGCAN_eDBD	4.65	TRUE	0.365910864910124
Atf6	Btrc	2	taipale_cyt_meth__CREB3L1_TGCCACGTGGCA_FL	4.63	FALSE	1.18995271398503
Atf6	Eif2ak4	3	taipale_cyt_meth__CREB3L1_TGCCACGTGGCA_FL	4.63	FALSE	0.472147972553244
Atf6	Fbxl20	3	taipale_cyt_meth__CREB3L1_TGCCACGTGGCA_FL	4.63	FALSE	0.27155133823014
Atf6	Pias1	6	taipale_cyt_meth__CREB3L1_TGCCACGTGGCA_FL	4.63	FALSE	0.131559978021093
Atf6	Aff4	171	taipale_cyt_meth__ATF6_NGRTGACGTGGCAN_eDBD	4.62	TRUE	0.198180958255569
Atf6	Amdhd2	209	taipale_cyt_meth__ATF6_NGRTGACGTGGCAN_eDBD	4.62	TRUE	0.255270087115956
Atf6	Asb3	212	taipale_cyt_meth__ATF6_NGRTGACGTGGCAN_eDBD	4.62	TRUE	0.210220079467825
Atf6	Bnip3l	159	taipale_cyt_meth__ATF6_NGRTGACGTGGCAN_eDBD	4.62	TRUE	0.184475474609024
Atf6	Cand1	175	taipale_cyt_meth__ATF6_NGRTGACGTGGCAN_eDBD	4.62	TRUE	0.160993644368849
Atf6	Cln3	151	taipale_cyt_meth__ATF6_NGRTGACGTGGCAN_eDBD	4.62	TRUE	0.0777574605454632
Atf6	Dnajc3	172	taipale_cyt_meth__ATF6_NGRTGACGTGGCAN_eDBD	4.62	TRUE	1.35549621852112
Atf6	Edem1	42	taipale_cyt_meth__ATF6_NGRTGACGTGGCAN_eDBD	4.62	TRUE	0.44062683187761
Atf6	Ggcx	44	taipale_cyt_meth__ATF6_NGRTGACGTGGCAN_eDBD	4.62	TRUE	0.166997584348055
Atf6	Gtf2a1	264	taipale_cyt_meth__ATF6_NGRTGACGTGGCAN_eDBD	4.62	TRUE	1.21682474217176
Atf6	Hyou1	163	taipale_cyt_meth__ATF6_NGRTGACGTGGCAN_eDBD	4.62	TRUE	2.20045512279036
Atf6	Lrrc59	182	taipale_cyt_meth__ATF6_NGRTGACGTGGCAN_eDBD	4.62	TRUE	0.466237459718938
Atf6	Slc16a1	178	taipale_cyt_meth__ATF6_NGRTGACGTGGCAN_eDBD	4.62	TRUE	0.233432346006808
Atf6	Slc35b1	51	taipale_cyt_meth__ATF6_NGRTGACGTGGCAN_eDBD	4.62	TRUE	0.385691635354692
Atf6	Smad7	133	taipale_cyt_meth__ATF6_NGRTGACGTGGCAN_eDBD	4.62	TRUE	0.0678169534561747
Atf6	Snx2	161	taipale_cyt_meth__ATF6_NGRTGACGTGGCAN_eDBD	4.62	TRUE	0.0684106265678207
Atf6	Vcp	172	taipale_cyt_meth__ATF6_NGRTGACGTGGCAN_eDBD	4.62	TRUE	0.467965243336584
Atf6	Arrdc3	18	transfac_pro__M09528	4.6	FALSE	1.30536829287959
Atf6	Dhrs9	2	transfac_pro__M09528	4.6	FALSE	0.110350315833514
Atf6	Hnrnpul1	20	transfac_pro__M09538	4.6	FALSE	0.107558202374706
Atf6	Myo5b	12	transfac_pro__M09528	4.6	FALSE	0.61272623119354
Atf6	Ralbp1	13	cisbp__M0359	4.57	FALSE	1.49403759062584
Atf6	Arsb	2	hocomoco__XBP1_HUMAN.H11MO.0.D	4.55	FALSE	0.585705818925715
Atf6	Brwd3	3	hocomoco__XBP1_HUMAN.H11MO.0.D	4.55	FALSE	4.2484982601257
Atf6	Cnnm2	24	hocomoco__XBP1_HUMAN.H11MO.0.D	4.55	FALSE	0.640944212900961
Atf6	Dlg3	2	hocomoco__XBP1_HUMAN.H11MO.0.D	4.55	FALSE	1.33126795568796
Atf6	Srgap1	4	hocomoco__XBP1_HUMAN.H11MO.0.D	4.55	FALSE	8.30993905636026
Atf6	Ss18	5	hocomoco__XBP1_HUMAN.H11MO.0.D	4.55	FALSE	0.363497061614491
Atf6	1700019D03Rik	8	taipale_cyt_meth__CREB3L4_YGCCACGTGGCA_eDBD	4.54	FALSE	4.54394817152263
Atf6	Acvr2b	2	taipale_cyt_meth__CREB3L4_YGCCACGTGGCA_eDBD	4.54	FALSE	0.0814840147341937
Atf6	Akap8l	5	taipale_cyt_meth__CREB3L4_YGCCACGTGGCA_eDBD	4.54	FALSE	0.125039219757026
Atf6	Fech	12	taipale_cyt_meth__CREB3L4_YGCCACGTGGCA_eDBD	4.54	FALSE	3.06812866140717
Atf6	Gnl1	17	taipale_cyt_meth__CREB3L4_YGCCACGTGGCA_eDBD	4.54	FALSE	1.27560031007825
Atf6	Grhl2	11	taipale_cyt_meth__CREB3L4_YGCCACGTGGCA_eDBD	4.54	FALSE	3.19876357601412
Atf6	Lrrc28	8	taipale_cyt_meth__CREB3L4_YGCCACGTGGCA_eDBD	4.54	FALSE	6.89464630825409
Atf6	Lrrc4	21	taipale__Creb3l2_DBD_TGCCACGTCATCA	4.54	FALSE	0.348927752938246
Atf6	Ogfod2	6	taipale_cyt_meth__CREB3L4_YGCCACGTGGCA_eDBD	4.54	FALSE	0.443000653802171
Atf6	Pim2	2	taipale_cyt_meth__CREB3L4_YGCCACGTGGCA_eDBD	4.54	FALSE	0.716963005350593
Atf6	Rnf41	9	taipale_cyt_meth__CREB3L4_YGCCACGTGGCA_eDBD	4.54	FALSE	0.449944077042462
Atf6	Tacc1	2	taipale_cyt_meth__CREB3L4_YGCCACGTGGCA_eDBD	4.54	FALSE	0.439476291801239
Atf6	Tor1aip1	11	taipale_cyt_meth__CREB3L4_YGCCACGTGGCA_eDBD	4.54	FALSE	0.370793198378851
Atf6	Cdc27	15	taipale_cyt_meth__ATF6B_TGCCACGTCAYN_eDBD	4.51	FALSE	0.30914686291504
Atf6	Dhx32	21	taipale_cyt_meth__ATF6B_TGCCACGTCAYN_eDBD	4.51	FALSE	0.578494750651255
Atf6	Farsa	10	taipale_cyt_meth__ATF6B_TGCCACGTCAYN_eDBD	4.51	FALSE	2.07733593323836
Atf6	Fhit	36	taipale_cyt_meth__ATF6B_TGCCACGTCAYN_eDBD	4.51	FALSE	0.928794601531414
Atf6	Iqgap1	3	taipale_cyt_meth__ATF6B_TGCCACGTCAYN_eDBD	4.51	FALSE	0.0333199022280551
Atf6	March5	14	taipale_cyt_meth__ATF6B_TGCCACGTCAYN_eDBD	4.51	FALSE	0.216801931533942
Atf6	Sh2b2	14	taipale_cyt_meth__ATF6B_TGCCACGTCAYN_eDBD	4.51	FALSE	0.857455691668176
Atf6	Akap7	13	taipale_cyt_meth__ATF6_NGRTGACGTGGCAN_eDBD	4.5	TRUE	2.45611219228465
Atf6	Ccdc91	114	taipale_cyt_meth__ATF6_NGRTGACGTGGCAN_eDBD	4.5	TRUE	0.923375513220783
Atf6	Cd247	35	taipale_cyt_meth__ATF6_NGRTGACGTGGCAN_eDBD	4.5	TRUE	4.63157236571745
Atf6	Degs1	2	cisbp__M5996	4.5	FALSE	0.755774593655402
Atf6	Dennd4a	45	taipale_cyt_meth__ATF6_NGRTGACGTGGCAN_eDBD	4.5	TRUE	1.80533531100757
Atf6	Edem3	202	taipale_cyt_meth__ATF6_NGRTGACGTGGCAN_eDBD	4.5	TRUE	3.32463854565662
Atf6	Ezh1	49	taipale_cyt_meth__ATF6_NGRTGACGTGGCAN_eDBD	4.5	TRUE	1.65938814725043
Atf6	Fam102b	11	taipale_cyt_meth__ATF6_NGRTGACGTGGCAN_eDBD	4.5	TRUE	5.95121337632135
Atf6	Fbxw7	102	taipale_cyt_meth__ATF6_NGRTGACGTGGCAN_eDBD	4.5	TRUE	7.24685650137471
Atf6	Gpcpd1	62	taipale_cyt_meth__ATF6_NGRTGACGTGGCAN_eDBD	4.5	TRUE	2.06167147434902
Atf6	Hp1bp3	36	taipale_cyt_meth__ATF6_NGRTGACGTGGCAN_eDBD	4.5	TRUE	1.26807195846678
Atf6	Itgb5	47	taipale_cyt_meth__ATF6_NGRTGACGTGGCAN_eDBD	4.5	TRUE	2.4213132762439
Atf6	Lrrfip2	15	taipale_cyt_meth__ATF6_NGRTGACGTGGCAN_eDBD	4.5	TRUE	1.28508658054802
Atf6	Nbr1	49	taipale_cyt_meth__ATF6_NGRTGACGTGGCAN_eDBD	4.5	TRUE	2.60128050723748
Atf6	Nhs	61	taipale_cyt_meth__ATF6_NGRTGACGTGGCAN_eDBD	4.5	TRUE	2.99054065785259
Atf6	Nt5dc3	18	taipale_cyt_meth__ATF6_NGRTGACGTGGCAN_eDBD	4.5	TRUE	2.41583642588502
Atf6	Osbpl3	35	taipale_cyt_meth__ATF6_NGRTGACGTGGCAN_eDBD	4.5	TRUE	3.01289158749256
Atf6	Papss2	45	taipale_cyt_meth__ATF6_NGRTGACGTGGCAN_eDBD	4.5	TRUE	1.85160945676203
Atf6	Prkar2b	151	taipale_cyt_meth__ATF6_NGRTGACGTGGCAN_eDBD	4.5	TRUE	4.6793757585265
Atf6	Rab2a	66	taipale_cyt_meth__ATF6_NGRTGACGTGGCAN_eDBD	4.5	TRUE	5.14254696277129
Atf6	Rmnd5a	55	taipale_cyt_meth__ATF6_NGRTGACGTGGCAN_eDBD	4.5	TRUE	0.645494998950853
Atf6	Runx2	74	taipale_cyt_meth__ATF6_NGRTGACGTGGCAN_eDBD	4.5	TRUE	1.53758418806746
Atf6	Sec23ip	122	taipale_cyt_meth__ATF6_NGRTGACGTGGCAN_eDBD	4.5	TRUE	3.09640595717788
Atf6	Stx12	12	taipale_cyt_meth__ATF6_NGRTGACGTGGCAN_eDBD	4.5	TRUE	1.25994883727194
Atf6	Tbc1d30	38	taipale_cyt_meth__ATF6_NGRTGACGTGGCAN_eDBD	4.5	TRUE	3.14724128044808
Atf6	Tfg	124	taipale_cyt_meth__ATF6_NGRTGACGTGGCAN_eDBD	4.5	TRUE	0.949281530398051
Atf6	Tm9sf2	29	taipale_cyt_meth__ATF6_NGRTGACGTGGCAN_eDBD	4.5	TRUE	2.09069212296711
Atf6	Tmed10	188	taipale_cyt_meth__ATF6_NGRTGACGTGGCAN_eDBD	4.5	TRUE	3.73410415085433
Atf6	Usp33	19	taipale_cyt_meth__ATF6_NGRTGACGTGGCAN_eDBD	4.5	TRUE	3.19395052394145
Atf6	Zdhhc21	68	taipale_cyt_meth__ATF6_NGRTGACGTGGCAN_eDBD	4.5	TRUE	1.2234716439554
Atf6	Bnip3	6	transfac_pro__M09515	4.49	FALSE	1.0190414446067
Atf6	Cdc42se2	9	transfac_pro__M09515	4.49	FALSE	0.835500683062145
Atf6	Cdh3	10	transfac_pro__M09515	4.49	FALSE	1.6560258534867
Atf6	Cited2	20	transfac_pro__M09515	4.49	FALSE	1.08823524443003
Atf6	Ctns	14	transfac_pro__M00369	4.49	FALSE	0.177575736684576
Atf6	Mfsd11	17	transfac_pro__M00369	4.49	FALSE	0.984822603657335
Atf6	Ostm1	14	transfac_pro__M00369	4.49	FALSE	0.333358264757475
Atf6	1810013L24Rik	96	swissregulon__hs__ATF6.p2	4.48	TRUE	0.129477135824124
Atf6	Adar	109	swissregulon__hs__ATF6.p2	4.48	TRUE	0.13092398410848
Atf6	Ap2b1	52	swissregulon__hs__ATF6.p2	4.48	TRUE	1.10137463699076
Atf6	Arfgef2	179	swissregulon__hs__ATF6.p2	4.48	TRUE	2.75578002993283
Atf6	Arhgef16	32	swissregulon__hs__ATF6.p2	4.48	TRUE	0.187440607217544
Atf6	Atf1	76	swissregulon__hs__ATF6.p2	4.48	TRUE	3.19633070211021
Atf6	Atg10	49	swissregulon__hs__ATF6.p2	4.48	TRUE	0.707165355375852
Atf6	Atl2	53	swissregulon__hs__ATF6.p2	4.48	TRUE	0.63870769655298
Atf6	Atp6v0b	139	swissregulon__hs__ATF6.p2	4.48	TRUE	0.251449818581692
Atf6	Atp6v0d1	52	swissregulon__hs__ATF6.p2	4.48	TRUE	0.213286921758976
Atf6	Bhlhe40	131	swissregulon__hs__ATF6.p2	4.48	TRUE	0.25326992210416
Atf6	Calr	45	swissregulon__hs__ATF6.p2	4.48	TRUE	0.645326746430675
Atf6	Cds1	63	swissregulon__hs__ATF6.p2	4.48	TRUE	0.054705421273161
Atf6	Clcn7	63	swissregulon__hs__ATF6.p2	4.48	TRUE	0.611695239370927
Atf6	Creb3l1	88	swissregulon__hs__ATF6.p2	4.48	TRUE	13.4445301698142
Atf6	Creb3l2	57	swissregulon__hs__ATF6.p2	4.48	TRUE	0.567058619315529
Atf6	D430042O09Rik	44	swissregulon__hs__ATF6.p2	4.48	TRUE	0.137202706084512
Atf6	Derl1	221	swissregulon__hs__ATF6.p2	4.48	TRUE	6.945970968631
Atf6	Ehbp1	118	swissregulon__hs__ATF6.p2	4.48	TRUE	0.957376521406242
Atf6	Ell2	133	swissregulon__hs__ATF6.p2	4.48	TRUE	6.87895271169366
Atf6	Eml4	90	swissregulon__hs__ATF6.p2	4.48	TRUE	1.59427448645878
Atf6	Erp29	98	swissregulon__hs__ATF6.p2	4.48	TRUE	0.193957852741091
Atf6	Fam50a	149	swissregulon__hs__ATF6.p2	4.48	TRUE	2.58648704755
Atf6	Flt1	64	swissregulon__hs__ATF6.p2	4.48	TRUE	1.65485421515549
Atf6	Fn1	45	swissregulon__hs__ATF6.p2	4.48	TRUE	0.100858226113525
Atf6	Gata6	50	swissregulon__hs__ATF6.p2	4.48	TRUE	3.39378057426028
Atf6	Gkap1	54	swissregulon__hs__ATF6.p2	4.48	TRUE	0.183730349524239
Atf6	Gna13	56	swissregulon__hs__ATF6.p2	4.48	TRUE	5.2606497885155
Atf6	Gns	92	swissregulon__hs__ATF6.p2	4.48	TRUE	9.84503328358052
Atf6	Golph3	105	swissregulon__hs__ATF6.p2	4.48	TRUE	0.153053574897651
Atf6	Gosr2	80	swissregulon__hs__ATF6.p2	4.48	TRUE	0.842185296303297
Atf6	Hk2	109	swissregulon__hs__ATF6.p2	4.48	TRUE	7.57699216183476
Atf6	Hspa5	14	swissregulon__hs__ATF6.p2	4.48	TRUE	0.0572591229770669
Atf6	Hspbap1	98	swissregulon__hs__ATF6.p2	4.48	TRUE	0.568132759661199
Atf6	Ifrd1	100	swissregulon__hs__ATF6.p2	4.48	TRUE	4.29852870603847
Atf6	Ing4	45	swissregulon__hs__ATF6.p2	4.48	TRUE	1.46245309873026
Atf6	Kdm2b	121	swissregulon__hs__ATF6.p2	4.48	TRUE	0.508401648887194
Atf6	Kdm3a	49	swissregulon__hs__ATF6.p2	4.48	TRUE	0.212345354499377
Atf6	Klf9	168	swissregulon__hs__ATF6.p2	4.48	TRUE	3.73233133309052
Atf6	Ldha	85	swissregulon__hs__ATF6.p2	4.48	TRUE	0.197840153990467
Atf6	Lonrf3	119	swissregulon__hs__ATF6.p2	4.48	TRUE	0.0446929267339104
Atf6	Mafg	129	swissregulon__hs__ATF6.p2	4.48	TRUE	1.25161656121218
Atf6	Mapk6	49	swissregulon__hs__ATF6.p2	4.48	TRUE	0.785155385938663
Atf6	Mitf	162	swissregulon__hs__ATF6.p2	4.48	TRUE	13.9644730866879
Atf6	Morc2a	123	swissregulon__hs__ATF6.p2	4.48	TRUE	0.0625166800318898
Atf6	Nf1	77	swissregulon__hs__ATF6.p2	4.48	TRUE	0.251766038836025
Atf6	Nrd1	137	swissregulon__hs__ATF6.p2	4.48	TRUE	4.3297379527345
Atf6	Nup188	69	swissregulon__hs__ATF6.p2	4.48	TRUE	0.263985169417343
Atf6	Papss1	38	swissregulon__hs__ATF6.p2	4.48	TRUE	0.161505403817983
Atf6	Pdcd6ip	54	swissregulon__hs__ATF6.p2	4.48	TRUE	0.0811912957731769
Atf6	Pdia5	275	swissregulon__hs__ATF6.p2	4.48	TRUE	3.26552775797168
Atf6	Peg3	24	swissregulon__hs__ATF6.p2	4.48	TRUE	0.661426221629921
Atf6	Phc3	139	swissregulon__hs__ATF6.p2	4.48	TRUE	0.370694159921414
Atf6	Phf20l1	156	swissregulon__hs__ATF6.p2	4.48	TRUE	0.31005925334028
Atf6	Pja2	136	swissregulon__hs__ATF6.p2	4.48	TRUE	0.888540665350806
Atf6	Ppp6r3	45	swissregulon__hs__ATF6.p2	4.48	TRUE	0.15856480689759
Atf6	Prpf39	59	swissregulon__hs__ATF6.p2	4.48	TRUE	0.131776503248339
Atf6	Rab21	72	swissregulon__hs__ATF6.p2	4.48	TRUE	0.194247650312541
Atf6	Rab27a	35	swissregulon__hs__ATF6.p2	4.48	TRUE	0.106221011762461
Atf6	Rasgrf2	175	swissregulon__hs__ATF6.p2	4.48	TRUE	3.15803964091693
Atf6	S1pr2	97	swissregulon__hs__ATF6.p2	4.48	TRUE	0.0873607964863422
Atf6	Sar1a	252	swissregulon__hs__ATF6.p2	4.48	TRUE	1.02170116197645
Atf6	Sidt2	27	swissregulon__hs__ATF6.p2	4.48	TRUE	0.328905934379814
Atf6	Skil	54	swissregulon__hs__ATF6.p2	4.48	TRUE	0.377317012473659
Atf6	Slc20a1	138	swissregulon__hs__ATF6.p2	4.48	TRUE	0.188119910364299
Atf6	Slc25a33	123	swissregulon__hs__ATF6.p2	4.48	TRUE	5.13879040156981
Atf6	Slc6a12	68	swissregulon__hs__ATF6.p2	4.48	TRUE	0.377705682648353
Atf6	Slc7a8	98	swissregulon__hs__ATF6.p2	4.48	TRUE	0.523669198595493
Atf6	Tead1	103	swissregulon__hs__ATF6.p2	4.48	TRUE	0.482104371620177
Atf6	Tmem108	183	swissregulon__hs__ATF6.p2	4.48	TRUE	0.0690207734153187
Atf6	Tmem116	86	swissregulon__hs__ATF6.p2	4.48	TRUE	0.00863238862422621
Atf6	Tmem40	101	swissregulon__hs__ATF6.p2	4.48	TRUE	2.45215992009801
Atf6	Tsc1	100	swissregulon__hs__ATF6.p2	4.48	TRUE	0.0152685873241859
Atf6	Ttc19	38	swissregulon__hs__ATF6.p2	4.48	TRUE	0.162372133304571
Atf6	Ubn1	120	swissregulon__hs__ATF6.p2	4.48	TRUE	0.97042616223612
Atf6	Usp29	31	swissregulon__hs__ATF6.p2	4.48	TRUE	2.66380047029302
Atf6	Uty	60	swissregulon__hs__ATF6.p2	4.48	TRUE	0.33086084620608
Atf6	Wsb1	88	swissregulon__hs__ATF6.p2	4.48	TRUE	4.23883795352659
Atf6	Zbtb11	49	swissregulon__hs__ATF6.p2	4.48	TRUE	0.979055501618039
Atf6	Zdbf2	69	swissregulon__hs__ATF6.p2	4.48	TRUE	0.097408204491999
Atf6	Zfp292	159	swissregulon__hs__ATF6.p2	4.48	TRUE	0.676195238903806
Atf6	Zfp507	74	swissregulon__hs__ATF6.p2	4.48	TRUE	1.81798053315041
Atf6	Zzz3	154	swissregulon__hs__ATF6.p2	4.48	TRUE	0.27153727417205
Atf6	Atp6v1e1	6	transfac_pro__M00367	4.46	FALSE	0.600552798451874
Atf6	Pdhb	7	transfac_pro__M00367	4.46	FALSE	0.968224544950327
Atf6	Capn7	128	taipale_cyt_meth__ATF6_NGRTGACGTGGCAN_eDBD_meth	4.44	TRUE	0.503690104210698
Atf6	Fndc3b	180	taipale_cyt_meth__ATF6_NGRTGACGTGGCAN_eDBD_meth	4.44	TRUE	0.413436245020664
Atf6	Phlpp1	128	taipale_cyt_meth__ATF6_NGRTGACGTGGCAN_eDBD_meth	4.44	TRUE	0.972767326986315
Atf6	Spryd3	141	taipale_cyt_meth__ATF6_NGRTGACGTGGCAN_eDBD_meth	4.44	TRUE	0.355873577611428
Atf6	Tpd52	97	taipale_cyt_meth__ATF6_NGRTGACGTGGCAN_eDBD_meth	4.44	TRUE	0.72716220713822
Atf6	Alg14	4	cisbp__M5330	4.41	FALSE	0.127954475899295
Atf6	Cables1	11	cisbp__M5330	4.41	FALSE	0.177726844121876
Atf6	Dab1	29	cisbp__M5330	4.41	FALSE	0.190081035482234
Atf6	Gm14005	22	cisbp__M5330	4.41	FALSE	0.196298972207332
Atf6	Ifih1	6	cisbp__M5330	4.41	FALSE	0.482074258092538
Atf6	Kctd10	6	cisbp__M5330	4.41	FALSE	0.308951461192876
Atf6	Klhl2	19	cisbp__M5330	4.41	FALSE	0.467545228675604
Atf6	Ublcp1	5	cisbp__M5330	4.41	FALSE	0.194078267490616
Atf6	2310035C23Rik	3	taipale__CREB3L1_DBD_NTGCCACGTCANCA	4.4	FALSE	2.16244572751595
Atf6	Aebp2	5	taipale_cyt_meth__XBP1_NKMCACGTCAYN_FL	4.4	FALSE	2.35296485629515
Atf6	Arih2	13	taipale_cyt_meth__XBP1_NKMCACGTCAYN_FL	4.4	FALSE	4.8378858502433
Atf6	Arnt	1	taipale_cyt_meth__XBP1_NKMCACGTCAYN_FL	4.4	FALSE	0.106996378560759
Atf6	Dgkh	10	taipale__CREB3L1_DBD_NTGCCACGTCANCA	4.4	FALSE	5.9837904588904
Atf6	Ell	9	taipale_cyt_meth__XBP1_NKMCACGTCAYN_FL	4.4	FALSE	0.0818044842249587
Atf6	Etnk1	1	taipale_cyt_meth__XBP1_NKMCACGTCAYN_FL	4.4	FALSE	0.437710574570164
Atf6	Golga7	4	taipale_cyt_meth__XBP1_NKMCACGTCAYN_FL	4.4	FALSE	0.468804526737361
Atf6	Gon4l	10	taipale_cyt_meth__XBP1_NKMCACGTCAYN_FL	4.4	FALSE	5.68741671388886
Atf6	Ndfip1	7	taipale_cyt_meth__XBP1_NKMCACGTCAYN_FL	4.4	FALSE	1.36479116204183
Atf6	Nrbp1	1	taipale_cyt_meth__XBP1_NKMCACGTCAYN_FL	4.4	FALSE	0.147970168704537
Atf6	Sirt2	1	taipale_cyt_meth__XBP1_NKMCACGTCAYN_FL	4.4	FALSE	0.269528188034884
Atf6	Smurf1	1	taipale_cyt_meth__XBP1_NKMCACGTCAYN_FL	4.4	FALSE	0.120963902089611
Atf6	Ssbp3	6	taipale_cyt_meth__XBP1_NKMCACGTCAYN_FL	4.4	FALSE	0.0448488553549302
Atf6	Stk19	8	taipale_cyt_meth__XBP1_NKMCACGTCAYN_FL	4.4	FALSE	1.34646814518363
Atf6	Stx18	14	taipale_cyt_meth__XBP1_NKMCACGTCAYN_FL	4.4	FALSE	3.51881764198214
Atf6	Suds3	4	taipale_cyt_meth__XBP1_NKMCACGTCAYN_FL	4.4	FALSE	0.730021730166077
Atf6	Tdp2	1	taipale_cyt_meth__XBP1_NKMCACGTCAYN_FL	4.4	FALSE	0.969256790258411
Atf6	Tor1aip2	5	taipale_cyt_meth__XBP1_NKMCACGTCAYN_FL	4.4	FALSE	0.415543258594615
Atf6	Wnk1	1	taipale_cyt_meth__XBP1_NKMCACGTCAYN_FL	4.4	FALSE	1.33378233964449
Atf6	Zfp513	1	taipale_cyt_meth__XBP1_NKMCACGTCAYN_FL	4.4	FALSE	0.35889130070638
Atf6	Slc2a1	2	transfac_pro__M00943	4.39	FALSE	0.0577851567520512
Atf6	Tagln2	5	transfac_pro__M00943	4.39	FALSE	2.1971096633783
Atf6	Aspscr1	11	transfac_pro__M07679	4.29	FALSE	0.440141088843476
Atf6	Ccbe1	15	transfac_pro__M07679	4.29	FALSE	2.262542770453
Atf6	Dip2c	17	transfac_pro__M07679	4.29	FALSE	0.886059772210409
Atf6	Hspa12b	8	transfac_pro__M07679	4.29	FALSE	2.95048591311861
Atf6	Lars	5	transfac_pro__M07679	4.29	FALSE	3.58591902439534
Atf6	Pde10a	11	transfac_pro__M07679	4.29	FALSE	0.11120123870481
Atf6	Rab3gap1	8	transfac_pro__M07679	4.29	FALSE	1.00699661550211
Atf6	Sgsm3	7	transfac_pro__M07679	4.29	FALSE	1.26740441309903
Atf6	Stk24	15	transfac_pro__M07679	4.29	FALSE	1.28241617397596
Atf6	Tes	9	transfac_pro__M07679	4.29	FALSE	1.62191690917294
Atf6	Usp4	13	transfac_pro__M07679	4.29	FALSE	0.281509221559918
Atf6	Arhgap39	1	taipale_cyt_meth__CREB3L1_TGCCACGTGGCA_FL	4.23	FALSE	4.11103179620913
Atf6	B4galt1	4	taipale_cyt_meth__CREB3L1_TGCCACGTGGCA_FL	4.23	FALSE	1.72621139606702
Atf6	Cspg5	4	taipale_cyt_meth__CREB3L1_TGCCACGTGGCA_FL	4.23	FALSE	0.297749024202707
Atf6	Eepd1	7	taipale_cyt_meth__CREB3L1_TGCCACGTGGCA_FL	4.23	FALSE	1.48389557034833
Atf6	Elp3	2	taipale_cyt_meth__CREB3L1_TGCCACGTGGCA_FL	4.23	FALSE	1.84111569774457
Atf6	Hdac8	2	taipale_cyt_meth__CREB3L1_TGCCACGTGGCA_FL	4.23	FALSE	1.03026973907475
Atf6	Itgav	1	taipale_cyt_meth__CREB3L1_TGCCACGTGGCA_FL	4.23	FALSE	2.87004019171117
Atf6	Jmjd1c	6	taipale_cyt_meth__CREB3L1_TGCCACGTGGCA_FL	4.23	FALSE	2.94627135170029
Atf6	N4bp2l1	4	taipale_cyt_meth__CREB3L1_TGCCACGTGGCA_FL	4.23	FALSE	0.690106492668404
Atf6	Pdia6	8	taipale_cyt_meth__CREB3L1_TGCCACGTGGCA_FL	4.23	FALSE	1.03076659216555
Atf6	Pias2	2	taipale_cyt_meth__CREB3L1_TGCCACGTGGCA_FL	4.23	FALSE	2.20791987407248
Atf6	Pla2g12a	3	taipale_cyt_meth__CREB3L1_TGCCACGTGGCA_FL	4.23	FALSE	1.14357385316598
Atf6	Tmem120b	1	taipale_cyt_meth__CREB3L1_TGCCACGTGGCA_FL	4.23	FALSE	2.02377196115168
Atf6	Tmem87b	1	taipale_cyt_meth__CREB3L1_TGCCACGTGGCA_FL	4.23	FALSE	3.8291011379649
Atf6	Wdr25	1	taipale_cyt_meth__CREB3L1_TGCCACGTGGCA_FL	4.23	FALSE	1.35443992206182
Atf6	Cul4b	4	taipale__CREB3L1_DBD_NTGCCACGTCANCA	4.22	FALSE	0.839534948088942
Atf6	Invs	8	taipale__CREB3L1_DBD_NTGCCACGTCANCA	4.22	FALSE	0.335688822658484
Atf6	Ncbp1	6	transfac_pro__M07669	4.22	TRUE	0.00379759226876989
Atf6	Slc38a7	116	transfac_pro__M07669	4.22	TRUE	0.627996376621509
Atf6	Stard3	2	taipale__CREB3L1_DBD_NTGCCACGTCANCA	4.22	FALSE	0.129076019531341
Atf6	Tmem167	5	taipale_cyt_meth__CREB3L1_TGCCACGTCAYN_eDBD	4.22	FALSE	0.142453047740692
Atf6	Zfand2a	62	transfac_pro__M07669	4.22	TRUE	0.292332497658251
Atf6	Atp6v1d	2	taipale_cyt_meth__CREB3L1_TGCCACRTCAYN_FL_meth	4.21	FALSE	0.197208804628371
Atf6	Bfar	1	hocomoco__CR3L1_HUMAN.H11MO.0.D	4.21	FALSE	2.45444301801448
Atf6	Chmp4b	1	hocomoco__CR3L1_HUMAN.H11MO.0.D	4.21	FALSE	1.70787447780186
Atf6	Dstyk	7	hocomoco__CR3L1_HUMAN.H11MO.0.D	4.21	FALSE	4.07395545471937
Atf6	Dtnbp1	1	hocomoco__CR3L1_HUMAN.H11MO.0.D	4.21	FALSE	9.44944432372539
Atf6	Hip1r	4	hocomoco__CR3L1_HUMAN.H11MO.0.D	4.21	FALSE	8.26683631458957
Atf6	Psg19	1	hocomoco__CR3L1_HUMAN.H11MO.0.D	4.21	FALSE	7.02928600123697
Atf6	Psg21	1	hocomoco__CR3L1_HUMAN.H11MO.0.D	4.21	FALSE	13.3317054833396
Atf6	Psg26	1	hocomoco__CR3L1_HUMAN.H11MO.0.D	4.21	FALSE	3.15707667423467
Atf6	Twsg1	1	hocomoco__CR3L1_HUMAN.H11MO.0.D	4.21	FALSE	4.86707522589837
Atf6	Ankrd33b	5	taipale_cyt_meth__XBP1_NKMCACGTCAYN_FL	4.15	FALSE	6.64027376955178
Atf6	Bmpr2	17	taipale_cyt_meth__XBP1_NKMCACGTCAYN_FL	4.15	FALSE	5.30335861304916
Atf6	Chsy3	5	taipale_cyt_meth__XBP1_NKMCACGTCAYN_FL	4.15	FALSE	2.01679843926413
Atf6	Fam46a	21	taipale_cyt_meth__XBP1_NKMCACGTCAYN_FL	4.15	FALSE	6.7145785478346
Atf6	Got1	13	taipale_cyt_meth__XBP1_NKMCACGTCAYN_FL	4.15	FALSE	4.85479683817097
Atf6	Lrp12	4	taipale_cyt_meth__XBP1_NKMCACGTCAYN_FL	4.15	FALSE	17.1130074443782
Atf6	Mau2	6	taipale_cyt_meth__XBP1_NKMCACGTCAYN_FL	4.15	FALSE	2.24739659087645
Atf6	Me1	3	taipale_cyt_meth__XBP1_NKMCACGTCAYN_FL	4.15	FALSE	16.5607145516896
Atf6	Nfe2l2	5	taipale_cyt_meth__XBP1_NKMCACGTCAYN_FL	4.15	FALSE	1.38840629019966
Atf6	Qdpr	3	taipale_cyt_meth__XBP1_NKMCACGTCAYN_FL	4.15	FALSE	0.321273425015785
Atf6	Rapgef2	4	taipale_cyt_meth__XBP1_NKMCACGTCAYN_FL	4.15	FALSE	2.43884440181667
Atf6	Sel1l	5	taipale_cyt_meth__XBP1_NKMCACGTCAYN_FL	4.15	FALSE	2.72133633000244
Atf6	Spata1	4	taipale_cyt_meth__XBP1_NKMCACGTCAYN_FL	4.15	FALSE	0.896002836527923
Atf6	Spire1	6	taipale_cyt_meth__XBP1_NKMCACGTCAYN_FL	4.15	FALSE	1.10943751816795
Atf6	Tmem110	3	taipale_cyt_meth__XBP1_NKMCACGTCAYN_FL	4.15	FALSE	1.00205613486278
Atf6	Numa1	4	cisbp__M5328	4.14	FALSE	1.02921185799241
Atf6	Uchl3	9	cisbp__M5328	4.14	FALSE	4.61749175403397
Atf6	Asns	2	cisbp__M0263	4.13	FALSE	0.358322590950872
Atf6	Atp11b	6	cisbp__M0263	4.13	FALSE	1.55006932844226
Atf6	Bcr	6	cisbp__M0263	4.13	FALSE	0.703124557282327
Atf6	Cpeb3	13	cisbp__M0263	4.13	FALSE	2.31909069971554
Atf6	Grn	3	cisbp__M0263	4.13	FALSE	0.17577796845632
Atf6	Krt18	2	cisbp__M0263	4.13	FALSE	0.282501451686027
Atf6	Pan3	5	cisbp__M0263	4.13	FALSE	0.33280817142268
Atf6	Zswim4	6	cisbp__M0263	4.13	FALSE	0.973075439018847
Atf6	Afap1	14	transfac_pro__M09530	4.12	FALSE	0.0739224369807901
Atf6	Esco1	2	transfac_pro__M09530	4.12	FALSE	0.30116225612373
Atf6	Gpr156	20	transfac_pro__M09530	4.12	FALSE	1.02193888627162
Atf6	Lmbrd1	5	elemento__CCACGTCA	4.12	FALSE	0.42777225793385
Atf6	Lrch1	17	transfac_pro__M09530	4.12	FALSE	0.429281346746163
Atf6	Maged1	5	transfac_pro__M09530	4.12	FALSE	1.8707879266982
Atf6	Nfkb1	13	transfac_pro__M09530	4.12	FALSE	0.0975040341492085
Atf6	Prpf40b	20	transfac_pro__M09530	4.12	FALSE	0.133789299586477
Atf6	Rbm33	5	transfac_pro__M09530	4.12	FALSE	0.494283521121098
Atf6	Stxbp5	11	transfac_pro__M09530	4.12	FALSE	0.190031114535143
Atf6	Zfp951	10	transfac_pro__M09530	4.12	FALSE	0.151258140468241
Atf6	Ern1	2	transfac_pro__M09534	4.1	FALSE	6.85938301676131
Atf6	Coq2	32	cisbp__M2978	4.07	TRUE	0.533935744111098
Atf6	Mpzl3	24	cisbp__M2978	4.07	TRUE	0.661854671935492
Atf6	Atp11a	4	taipale_cyt_meth__XBP1_NKMCACGTCAYN_FL	4.03	FALSE	0.196831532485366
Atf6	Ccdc117	4	taipale_cyt_meth__XBP1_NKMCACGTCAYN_FL	4.03	FALSE	0.223693683966158
Atf6	Chic2	2	taipale_cyt_meth__XBP1_NKMCACGTCAYN_FL	4.03	FALSE	0.748020461382587
Atf6	Dmxl2	2	taipale_cyt_meth__XBP1_NKMCACGTCAYN_FL	4.03	FALSE	0.369931905260171
Atf6	Elf1	2	taipale_cyt_meth__XBP1_NKMCACGTCAYN_FL	4.03	FALSE	0.0407615829460355
Atf6	Hbs1l	8	taipale_cyt_meth__XBP1_NKMCACGTCAYN_FL	4.03	FALSE	0.0869145057636846
Atf6	Hexa	8	taipale_cyt_meth__XBP1_NKMCACGTCAYN_FL	4.03	FALSE	0.233845782146596
Atf6	Itga2	7	taipale_cyt_meth__XBP1_NKMCACGTCAYN_FL	4.03	FALSE	0.0593181636612063
Atf6	Lrrc20	7	taipale_cyt_meth__XBP1_NKMCACGTCAYN_FL	4.03	FALSE	0.914547859965345
Atf6	Nr3c1	3	taipale_cyt_meth__XBP1_NKMCACGTCAYN_FL	4.03	FALSE	0.435376770924077
Atf6	Nxf1	4	taipale_cyt_meth__XBP1_NKMCACGTCAYN_FL	4.03	FALSE	0.352276236963859
Atf6	Pdlim4	2	taipale_cyt_meth__XBP1_NKMCACGTCAYN_FL	4.03	FALSE	0.423775098616267
Atf6	Pold3	3	taipale_cyt_meth__XBP1_NKMCACGTCAYN_FL	4.03	FALSE	0.140057095576489
Atf6	Ptpra	2	taipale_cyt_meth__XBP1_NKMCACGTCAYN_FL	4.03	FALSE	0.377788683744578
Atf6	Pxn	6	taipale_cyt_meth__XBP1_NKMCACGTCAYN_FL	4.03	FALSE	0.10514533955269
Atf6	Rbm20	6	taipale_cyt_meth__XBP1_NKMCACGTCAYN_FL	4.03	FALSE	0.0179908730502149
Atf6	Slc23a2	6	taipale_cyt_meth__XBP1_NKMCACGTCAYN_FL	4.03	FALSE	0.140898357423181
Atf6	Slc36a4	6	taipale_cyt_meth__XBP1_NKMCACGTCAYN_FL	4.03	FALSE	0.215998626471173
Atf6	Sos2	5	taipale_cyt_meth__XBP1_NKMCACGTCAYN_FL	4.03	FALSE	0.222671599417453
Atf6	Sumo1	4	taipale_cyt_meth__XBP1_NKMCACGTCAYN_FL	4.03	FALSE	0.676779746354113
Atf6	Tbc1d9b	7	taipale_cyt_meth__XBP1_NKMCACGTCAYN_FL	4.03	FALSE	0.185376308988283
Atf6	Wdr59	2	taipale_cyt_meth__XBP1_NKMCACGTCAYN_FL	4.03	FALSE	0.306128163439868
Atf6	Agap1	5	cisbp__M0284	3.99	FALSE	4.6208714396352
Atf6	Uap1l1	5	cisbp__M0284	3.99	FALSE	3.88284361442815
Atf6	Zfp326	8	transfac_pro__M07681	3.97	FALSE	0.12301980826262
Atf6	Acox1	47	hocomoco__ATF6A_HUMAN.H11MO.0.B	3.96	TRUE	2.20963812565306
Atf6	Arl8b	8	hocomoco__ATF6A_HUMAN.H11MO.0.B	3.96	TRUE	12.8619926097148
Atf6	Atg13	99	hocomoco__ATF6A_HUMAN.H11MO.0.B	3.96	TRUE	2.80891351899057
Atf6	Camk2d	87	hocomoco__ATF6A_HUMAN.H11MO.0.B	3.96	TRUE	0.0981487876319848
Atf6	Camta1	241	hocomoco__ATF6A_HUMAN.H11MO.0.B	3.96	TRUE	5.01726078616002
Atf6	Cars2	34	hocomoco__ATF6A_HUMAN.H11MO.0.B	3.96	TRUE	0.390982458523372
Atf6	Cdc42ep4	36	hocomoco__ATF6A_HUMAN.H11MO.0.B	3.96	TRUE	0.195741088072616
Atf6	Ceacam11	44	hocomoco__ATF6A_HUMAN.H11MO.0.B	3.96	TRUE	2.13298980255561
Atf6	Ceacam14	19	hocomoco__ATF6A_HUMAN.H11MO.0.B	3.96	TRUE	8.71448402349501
Atf6	Clcn5	58	hocomoco__ATF6A_HUMAN.H11MO.0.B	3.96	TRUE	0.070736362733643
Atf6	Copz1	99	hocomoco__ATF6A_HUMAN.H11MO.0.B	3.96	TRUE	0.388365671737707
Atf6	Coro7	58	hocomoco__ATF6A_HUMAN.H11MO.0.B	3.96	TRUE	4.10242159422459
Atf6	Dip2b	54	hocomoco__ATF6A_HUMAN.H11MO.0.B	3.96	TRUE	0.0338312074740992
Atf6	Dym	148	hocomoco__ATF6A_HUMAN.H11MO.0.B	3.96	TRUE	0.743698767071093
Atf6	Epas1	8	hocomoco__ATF6A_HUMAN.H11MO.0.B	3.96	TRUE	0.913309453213527
Atf6	Fbxo32	282	hocomoco__ATF6A_HUMAN.H11MO.0.B	3.96	TRUE	14.460896896562
Atf6	Fbxw4	28	hocomoco__ATF6A_HUMAN.H11MO.0.B	3.96	TRUE	0.12264657401954
Atf6	Fnip2	35	hocomoco__ATF6A_HUMAN.H11MO.0.B	3.96	TRUE	0.466509439520135
Atf6	Gadd45b	56	hocomoco__ATF6A_HUMAN.H11MO.0.B	3.96	TRUE	0.547633493720264
Atf6	Hnrnph3	123	hocomoco__ATF6A_HUMAN.H11MO.0.B	3.96	TRUE	0.987971888456354
Atf6	Hrk	80	hocomoco__ATF6A_HUMAN.H11MO.0.B	3.96	TRUE	3.23548546413544
Atf6	Ica1	193	hocomoco__ATF6A_HUMAN.H11MO.0.B	3.96	TRUE	2.26476486998617
Atf6	Klhl12	58	hocomoco__ATF6A_HUMAN.H11MO.0.B	3.96	TRUE	0.107838153015442
Atf6	Map3k2	44	hocomoco__ATF6A_HUMAN.H11MO.0.B	3.96	TRUE	1.39593401242952
Atf6	Nrk	114	hocomoco__ATF6A_HUMAN.H11MO.0.B	3.96	TRUE	0.6822158789483
Atf6	Phf2	36	hocomoco__ATF6A_HUMAN.H11MO.0.B	3.96	TRUE	0.405462491907307
Atf6	Ppm1h	114	hocomoco__ATF6A_HUMAN.H11MO.0.B	3.96	TRUE	12.8358465498474
Atf6	Preb	54	hocomoco__ATF6A_HUMAN.H11MO.0.B	3.96	TRUE	6.62507948281291
Atf6	Pskh1	8	hocomoco__ATF6A_HUMAN.H11MO.0.B	3.96	TRUE	0.333836783250301
Atf6	Rab11fip3	6	hocomoco__ATF6A_HUMAN.H11MO.0.B	3.96	TRUE	0.172001800795794
Atf6	Sec11c	286	hocomoco__ATF6A_HUMAN.H11MO.0.B	3.96	TRUE	3.21390046650775
Atf6	Slc31a1	24	hocomoco__ATF6A_HUMAN.H11MO.0.B	3.96	TRUE	0.35111423163101
Atf6	Slc37a3	36	hocomoco__ATF6A_HUMAN.H11MO.0.B	3.96	TRUE	0.73438633341159
Atf6	Slc4a5	5	hocomoco__ATF6A_HUMAN.H11MO.0.B	3.96	TRUE	12.1908769694765
Atf6	St7l	9	hocomoco__ATF6A_HUMAN.H11MO.0.B	3.96	TRUE	0.269721257570887
Atf6	Tasp1	152	hocomoco__ATF6A_HUMAN.H11MO.0.B	3.96	TRUE	0.384401564602346
Atf6	Tax1bp1	38	hocomoco__ATF6A_HUMAN.H11MO.0.B	3.96	TRUE	9.11492359433761
Atf6	Trim46	115	hocomoco__ATF6A_HUMAN.H11MO.0.B	3.96	TRUE	1.68455954666385
Atf6	Ufsp2	42	hocomoco__ATF6A_HUMAN.H11MO.0.B	3.96	TRUE	3.0871277251343
Atf6	Vamp2	69	hocomoco__ATF6A_HUMAN.H11MO.0.B	3.96	TRUE	1.41672026204719
Atf6	Vps37a	71	hocomoco__ATF6A_HUMAN.H11MO.0.B	3.96	TRUE	4.33759168820811
Atf6	Gtdc1	4	cisbp__M5325	3.92	FALSE	0.12048589687586
Atf6	1700025G04Rik	33	transfac_pro__M07669	3.9	TRUE	0.119837922790694
Atf6	Acacb	33	transfac_pro__M07669	3.9	TRUE	4.85638949909634
Atf6	Adck1	195	transfac_pro__M07669	3.9	TRUE	2.83295203376372
Atf6	Agpat3	11	transfac_pro__M07669	3.9	TRUE	0.323027240047634
Atf6	Akap9	23	transfac_pro__M07669	3.9	TRUE	0.923226936540534
Atf6	Atf3	37	transfac_pro__M07669	3.9	TRUE	0.275651587780237
Atf6	Bcl3	65	transfac_pro__M07669	3.9	TRUE	3.63215693778401
Atf6	Ccdc6	134	transfac_pro__M07669	3.9	TRUE	0.0786704719582485
Atf6	Cgnl1	8	transfac_pro__M07669	3.9	TRUE	0.1786025626221
Atf6	Clk3	18	transfac_pro__M07669	3.9	TRUE	0.15459054281118
Atf6	Dapk1	32	transfac_pro__M07669	3.9	TRUE	0.0353783865336685
Atf6	Dcaf10	29	transfac_pro__M07669	3.9	TRUE	1.87218004508065
Atf6	Dcun1d3	23	transfac_pro__M07669	3.9	TRUE	0.971397640026632
Atf6	Efhd2	33	transfac_pro__M07669	3.9	TRUE	0.258436265288428
Atf6	Esrrg	80	transfac_pro__M07669	3.9	TRUE	18.8728201258377
Atf6	Fam109a	11	transfac_pro__M07669	3.9	TRUE	0.0356906663729613
Atf6	Fam135a	39	transfac_pro__M07669	3.9	TRUE	1.09553421313093
Atf6	Fance	15	transfac_pro__M07669	3.9	TRUE	0.33290641919837
Atf6	Fblim1	50	transfac_pro__M07669	3.9	TRUE	2.2273278790764
Atf6	Glis3	27	transfac_pro__M07669	3.9	TRUE	3.01105656447545
Atf6	Igsf9	30	transfac_pro__M07669	3.9	TRUE	0.773452225619032
Atf6	Kif1b	8	transfac_pro__M07669	3.9	TRUE	0.0439392615290328
Atf6	Larp4b	21	transfac_pro__M07669	3.9	TRUE	0.904182889922205
Atf6	Limk2	17	transfac_pro__M07669	3.9	TRUE	0.12880883393583
Atf6	Map3k15	45	transfac_pro__M07669	3.9	TRUE	0.766896680872658
Atf6	Megf11	62	transfac_pro__M07669	3.9	TRUE	6.86047949483438
Atf6	Mtus1	166	transfac_pro__M07669	3.9	TRUE	4.51372320516551
Atf6	Neat1	19	transfac_pro__M07669	3.9	TRUE	0.00294713051853296
Atf6	Nemf	20	transfac_pro__M07669	3.9	TRUE	0.884643955548864
Atf6	Neurog2	26	transfac_pro__M07669	3.9	TRUE	3.77949564636909
Atf6	Pdgfra	34	transfac_pro__M07669	3.9	TRUE	0.985511345450024
Atf6	Pparg	38	transfac_pro__M07669	3.9	TRUE	0.204642152925281
Atf6	Ptch1	74	transfac_pro__M07669	3.9	TRUE	0.361221049932648
Atf6	Pth1r	73	transfac_pro__M07669	3.9	TRUE	2.15128418868782
Atf6	Ptpn14	48	transfac_pro__M07669	3.9	TRUE	0.128934753595832
Atf6	Rbm25	24	transfac_pro__M07669	3.9	TRUE	0.112260774111442
Atf6	Rcbtb2	28	transfac_pro__M07669	3.9	TRUE	0.354175624459621
Atf6	Rilpl1	21	transfac_pro__M07669	3.9	TRUE	0.105075229321148
Atf6	Rps6kb1	17	transfac_pro__M07669	3.9	TRUE	0.81505514136762
Atf6	Sec61a1	21	transfac_pro__M07669	3.9	TRUE	5.11784754367249
Atf6	Slc16a10	59	transfac_pro__M07669	3.9	TRUE	0.440182557784004
Atf6	Slc38a4	16	transfac_pro__M07669	3.9	TRUE	0.94563359758073
Atf6	Soat1	69	transfac_pro__M07669	3.9	TRUE	9.84472490318794
Atf6	Spcs2	32	transfac_pro__M07669	3.9	TRUE	4.13347480772864
Atf6	Stox2	81	transfac_pro__M07669	3.9	TRUE	0.823626882042245
Atf6	Tapt1	25	transfac_pro__M07669	3.9	TRUE	1.74038301077398
Atf6	Tec	35	transfac_pro__M07669	3.9	TRUE	0.672619210491032
Atf6	Ttc37	17	transfac_pro__M07669	3.9	TRUE	1.8187125338163
Atf6	Ubap1	24	transfac_pro__M07669	3.9	TRUE	3.20589738593984
Atf6	Usp12	14	transfac_pro__M07669	3.9	TRUE	0.449401388203016
Atf6	Usp8	73	transfac_pro__M07669	3.9	TRUE	2.20063694396618
Atf6	Bbx	34	hocomoco__ATF6A_HUMAN.H11MO.0.B	3.89	TRUE	0.00299346380355193
Atf6	Yap1	2	homer__GCCACGTG_E-box	3.86	FALSE	0.0482680156080883
Atf6	Galns	2	transfac_public__M00182	3.85	FALSE	0.0774821975280324
Atf6	Zfp384	2	transfac_public__M00182	3.85	FALSE	0.11375588897236
Atf6	Ctnnbl1	2	transfac_public__M00538	3.81	FALSE	7.05257997524396
Atf6	Ube2i	2	transfac_public__M00538	3.81	FALSE	0.619480598604351
Atf6	Catsper2	3	taipale_cyt_meth__CREB3L1_TGCCACGTGGCA_eDBD_meth	3.77	FALSE	3.69931377426916
Atf6	Itpk1	5	transfac_pro__M09514	3.77	FALSE	1.17704139499772
Atf6	Parp11	3	transfac_pro__M09514	3.77	FALSE	0.46601251752384
Atf6	Pdia3	2	taipale_cyt_meth__CREB3L1_TGCCACGTGGCA_eDBD_meth	3.77	FALSE	0.301514735840553
Atf6	Pik3r3	3	transfac_pro__M09514	3.77	FALSE	0.211855876166779
Atf6	Wwc2	7	transfac_pro__M09514	3.77	FALSE	0.188234868456565
Atf6	Agl	4	transfac_pro__M00369	3.71	FALSE	10.0731582895115
Atf6	Dnajc21	2	transfac_pro__M09532	3.71	FALSE	0.239649568230709
Atf6	Zfp827	8	transfac_pro__M00369	3.71	FALSE	10.7066280619735
Atf6	Zmynd8	10	jaspar__MA0097.1	3.71	FALSE	2.40326072081787
Atf6	Rufy2	1	transfac_public__M00356	3.67	FALSE	6.51959942404809
Atf6	Wdr7	4	transfac_public__M00356	3.67	FALSE	3.24662351597185
Atf6	Acaa1a	1	cisbp__M0327	3.66	FALSE	1.23825964449042
Atf6	Acadm	3	taipale_cyt_meth__ATF6B_YGCCACGTGGCA_eDBD	3.66	FALSE	1.31855269003857
Atf6	Ada	1	cisbp__M0327	3.66	FALSE	0.711603257995671
Atf6	Adam15	1	cisbp__M0327	3.66	FALSE	0.53925987554184
Atf6	Adh5	1	cisbp__M0327	3.66	FALSE	0.851803377904781
Atf6	Chd9	2	cisbp__M0327	3.66	FALSE	0.147334016707121
Atf6	Gnai3	5	cisbp__M0327	3.66	FALSE	3.99633000532298
Atf6	Lemd3	2	taipale_cyt_meth__ATF6B_YGCCACGTGGCA_eDBD	3.66	FALSE	2.94566500466357
Atf6	Otud7b	2	taipale_cyt_meth__ATF6B_YGCCACGTGGCA_eDBD	3.66	FALSE	0.136056473447112
Atf6	Ptger3	7	cisbp__M4897	3.66	FALSE	6.99827962068152
Atf6	Rpn2	1	cisbp__M0276	3.66	FALSE	1.8945021820738
Atf6	Cd82	3	cisbp__M0272	3.65	FALSE	2.20062981947043
Atf6	Fndc3a	2	cisbp__M0272	3.65	FALSE	0.893915102496329
Atf6	Grik5	9	cisbp__M0272	3.65	FALSE	0.145753009408427
Atf6	Hk1	2	cisbp__M0272	3.65	FALSE	0.18537957572943
Atf6	Kctd3	6	cisbp__M0272	3.65	FALSE	2.16747810204632
Atf6	Kctd6	3	cisbp__M0272	3.65	FALSE	0.979520517645837
Atf6	Mdfic	5	cisbp__M0272	3.65	FALSE	0.649252755204449
Atf6	Ostf1	2	cisbp__M0272	3.65	FALSE	1.04862329299971
Atf6	Tet1	7	cisbp__M0272	3.65	FALSE	0.43594413608306
Atf6	Fbxo10	120	cisbp__M6155	3.64	TRUE	3.17942570672285
Atf6	Hmgcl	14	cisbp__M6155	3.64	TRUE	0.0557473811293257
Atf6	Uxs1	1	transfac_pro__M09535	3.64	FALSE	2.16333017399622
Atf6	Snupn	1	cisbp__M1921	3.59	FALSE	5.45418674029864
Atf6	Mia2	2	flyfactorsurvey__CrebA_SANGER_5_FBgn0004396	3.58	FALSE	0.812411945737457
Atf6	Aars	93	cisbp__M6155	3.57	TRUE	4.44322644845805
Atf6	Dtnb	23	cisbp__M6155	3.57	TRUE	1.11476398652495
Atf6	Gadd45g	96	cisbp__M6155	3.57	TRUE	0.164458479150811
Atf6	Gk5	8	cisbp__M6155	3.57	TRUE	6.04577031632867
Atf6	Inhbb	127	cisbp__M6155	3.57	TRUE	2.45416256796069
Atf6	Ppp2r2d	6	cisbp__M6155	3.57	TRUE	0.154768463437247
Atf6	Sec61a2	19	cisbp__M6155	3.57	TRUE	0.483762515662042
Atf6	Hdac4	4	taipale__XBP1_DBD_NNNGMCACGTCATC	3.56	FALSE	1.44817363943798
Atf6	Aig1	69	flyfactorsurvey__Atf6_SANGER_5_FBgn0033010	3.55	TRUE	4.0004202470277
Atf6	Asph	204	flyfactorsurvey__Atf6_SANGER_5_FBgn0033010	3.55	TRUE	2.85400833216428
Atf6	Bcl2l1	9	flyfactorsurvey__Atf6_SANGER_5_FBgn0033010	3.55	TRUE	4.21725983157476
Atf6	Cacna2d3	11	flyfactorsurvey__Atf6_SANGER_5_FBgn0033010	3.55	TRUE	3.543021622923
Atf6	Crybg3	33	flyfactorsurvey__Atf6_SANGER_5_FBgn0033010	3.55	TRUE	8.30754424320564
Atf6	Dna2	8	flyfactorsurvey__Atf6_SANGER_5_FBgn0033010	3.55	TRUE	6.5543659040151
Atf6	Fam117b	72	flyfactorsurvey__Atf6_SANGER_5_FBgn0033010	3.55	TRUE	0.87920538793323
Atf6	Gigyf1	186	flyfactorsurvey__Atf6_SANGER_5_FBgn0033010	3.55	TRUE	1.56528041969895
Atf6	Kcnq4	45	flyfactorsurvey__Atf6_SANGER_5_FBgn0033010	3.55	TRUE	2.0700901955053
Atf6	Mbnl2	61	flyfactorsurvey__Atf6_SANGER_5_FBgn0033010	3.55	TRUE	11.1796781849332
Atf6	Psg23	3	flyfactorsurvey__Atf6_SANGER_5_FBgn0033010	3.55	TRUE	5.52293625884733
Atf6	Ptprj	10	flyfactorsurvey__Atf6_SANGER_5_FBgn0033010	3.55	TRUE	9.87235717372084
Atf6	Sept6	34	flyfactorsurvey__Atf6_SANGER_5_FBgn0033010	3.55	TRUE	2.00120865691818
Atf6	Uvrag	100	flyfactorsurvey__Atf6_SANGER_5_FBgn0033010	3.55	TRUE	1.61112481015301
Atf6	Xdh	7	flyfactorsurvey__Atf6_SANGER_5_FBgn0033010	3.55	TRUE	3.05900114704498
Atf6	Zfp652	50	flyfactorsurvey__Atf6_SANGER_5_FBgn0033010	3.55	TRUE	2.34763825721682
Atf6	Syngr1	2	cisbp__M4101	3.53	FALSE	0.10362269564979
Atf6	5031439G07Rik	2	transfac_pro__M09515	3.51	FALSE	0.374700044170951
Atf6	Zfp182	1	flyfactorsurvey__CrebA_SANGER_5_FBgn0004396	3.51	FALSE	0.0026786316972316
Atf6	Ranbp9	4	hocomoco__XBP1_HUMAN.H11MO.0.D	3.46	FALSE	1.86528644932541
Atf6	Cndp2	3	hocomoco__CR3L2_HUMAN.H11MO.0.D	3.44	FALSE	0.326621307977897
Atf6	Csnk1g3	15	cisbp__M4748	3.44	TRUE	1.32329189158963
Atf6	Ctdsp2	20	cisbp__M4748	3.44	TRUE	0.0876624931038209
Atf6	Ednrb	16	cisbp__M4748	3.44	TRUE	0.332640495677445
Atf6	Fggy	16	cisbp__M4748	3.44	TRUE	0.190425120575194
Atf6	Frmd4a	41	cisbp__M4748	3.44	TRUE	0.419326484078516
Atf6	Galk2	49	cisbp__M4748	3.44	TRUE	0.181207972742904
Atf6	Kcnab1	10	cisbp__M4748	3.44	TRUE	0.628411677163928
Atf6	Meis2	59	cisbp__M4748	3.44	TRUE	0.233167195788999
Atf6	Pdlim1	9	cisbp__M4748	3.44	TRUE	1.09848075267024
Atf6	Pmepa1	28	cisbp__M4748	3.44	TRUE	0.019393722010442
Atf6	Psg27	3	cisbp__M4748	3.44	TRUE	6.53789146385771
Atf6	Scly	2	hocomoco__CR3L2_HUMAN.H11MO.0.D	3.44	FALSE	1.27001948470133
Atf6	Snx29	7	cisbp__M4748	3.44	TRUE	0.139335856914471
Atf6	Ddx6	1	transfac_pro__M07693	3.39	FALSE	2.31649574951873
Atf6	Fam122b	1	transfac_pro__M07693	3.39	FALSE	1.36759514310295
Atf6	Aldh18a1	91	transfac_pro__M07671	3.37	TRUE	0.610358431394077
Atf6	Arhgef10	76	transfac_pro__M07671	3.37	TRUE	0.0901206879491519
Atf6	Ddb1	53	transfac_pro__M07671	3.37	TRUE	0.0353919781485087
Atf6	Eif2ak3	127	transfac_pro__M07671	3.37	TRUE	0.200110863160349
Atf6	Fkbp9	85	transfac_pro__M07671	3.37	TRUE	0.726293816338834
Atf6	Ganab	116	transfac_pro__M07671	3.37	TRUE	0.0713387310353402
Atf6	Hbp1	88	transfac_pro__M07671	3.37	TRUE	0.083920795991388
Atf6	Kit	104	transfac_pro__M07671	3.37	TRUE	0.0877328028433567
Atf6	Max	125	transfac_pro__M07671	3.37	TRUE	0.204881687272356
Atf6	Palld	49	transfac_pro__M07671	3.37	TRUE	0.526907677706347
Atf6	Pdia4	103	transfac_pro__M07671	3.37	TRUE	0.3304990976475
Atf6	Pstpip1	16	transfac_pro__M07671	3.37	TRUE	0.0700136847410221
Atf6	Rapgef3	106	transfac_pro__M07671	3.37	TRUE	2.59754718425041
Atf6	Sec31a	141	transfac_pro__M07671	3.37	TRUE	1.23310135049764
Atf6	St3gal1	88	transfac_pro__M07671	3.37	TRUE	0.054753689192083
Atf6	Trim33	45	transfac_pro__M07671	3.37	TRUE	2.06539056851207
Atf6	Trpc4ap	108	transfac_pro__M07671	3.37	TRUE	0.0557164235849167
Atf6	Arhgap10	3	transfac_pro__M00367	3.36	FALSE	1.05159097301239
Atf6	Appl2	1	taipale_cyt_meth__CREB3L4_YGCCACGTGGCA_eDBD_meth	3.35	FALSE	1.19589099004828
Atf6	Aen	3	cisbp__M0363	3.34	FALSE	0.0472245351623272
Atf6	Amfr	3	cisbp__M0363	3.34	FALSE	0.189630142964947
Atf6	Ano2	3	cisbp__M0363	3.34	FALSE	0.137791011422359
Atf6	Cep192	2	cisbp__M0363	3.34	FALSE	0.19816928292231
Atf6	Foxk1	3	cisbp__M0363	3.34	FALSE	2.10799939286867
Atf6	Lifr	3	cisbp__M0363	3.34	FALSE	3.67440357492523
Atf6	Prex1	7	hocomoco__XBP1_HUMAN.H11MO.0.D	3.33	FALSE	0.148926210609774
Atf6	Atat1	2	flyfactorsurvey__Atf6_SANGER_5_FBgn0033010	3.3	TRUE	0.263779277473853
Atf6	Tgfbr1	2	transfac_pro__M09539	3.3	FALSE	0.552075811708159
Atf6	1110034G24Rik	19	taipale_cyt_meth__ATF6_NGRTGACGTGGCAN_eDBD_meth	3.27	TRUE	0.137485381399752
Atf6	Ankrd17	39	taipale_cyt_meth__ATF6_NGRTGACGTGGCAN_eDBD_meth	3.27	TRUE	1.53018125002051
Atf6	Clstn1	6	taipale_cyt_meth__ATF6_NGRTGACGTGGCAN_eDBD_meth	3.27	TRUE	0.00338416129813525
Atf6	Ctnna1	18	taipale_cyt_meth__ATF6_NGRTGACGTGGCAN_eDBD_meth	3.27	TRUE	0.0493748826547416
Atf6	Cux1	50	taipale_cyt_meth__ATF6_NGRTGACGTGGCAN_eDBD_meth	3.27	TRUE	1.26679124893577
Atf6	Ddx3y	37	taipale_cyt_meth__ATF6_NGRTGACGTGGCAN_eDBD_meth	3.27	TRUE	0.121719703536544
Atf6	Dennd1a	24	taipale_cyt_meth__ATF6_NGRTGACGTGGCAN_eDBD_meth	3.27	TRUE	2.42659831758971
Atf6	Efnb2	56	taipale_cyt_meth__ATF6_NGRTGACGTGGCAN_eDBD_meth	3.27	TRUE	0.447092928988221
Atf6	Fam110b	27	taipale_cyt_meth__ATF6_NGRTGACGTGGCAN_eDBD_meth	3.27	TRUE	6.4523553688469
Atf6	Id2	39	taipale_cyt_meth__ATF6_NGRTGACGTGGCAN_eDBD_meth	3.27	TRUE	1.06416647639914
Atf6	Mkl1	3	taipale_cyt_meth__ATF6_NGRTGACGTGGCAN_eDBD_meth	3.27	TRUE	0.698109859492525
Atf6	Mtss1	30	taipale_cyt_meth__ATF6_NGRTGACGTGGCAN_eDBD_meth	3.27	TRUE	0.134737230345709
Atf6	Nmnat3	34	taipale_cyt_meth__ATF6_NGRTGACGTGGCAN_eDBD_meth	3.27	TRUE	0.625357386917789
Atf6	Nt5c2	18	taipale_cyt_meth__ATF6_NGRTGACGTGGCAN_eDBD_meth	3.27	TRUE	0.132459591324881
Atf6	Plekhh1	49	taipale_cyt_meth__ATF6_NGRTGACGTGGCAN_eDBD_meth	3.27	TRUE	0.170811553743245
Atf6	Ppp1r3f	22	taipale_cyt_meth__ATF6_NGRTGACGTGGCAN_eDBD_meth	3.27	TRUE	0.115737346907076
Atf6	Ptpn3	41	taipale_cyt_meth__ATF6_NGRTGACGTGGCAN_eDBD_meth	3.27	TRUE	0.167731885230418
Atf6	Slc41a2	80	taipale_cyt_meth__ATF6_NGRTGACGTGGCAN_eDBD_meth	3.27	TRUE	1.54294299258554
Atf6	Sspn	35	taipale_cyt_meth__ATF6_NGRTGACGTGGCAN_eDBD_meth	3.27	TRUE	0.272407122151044
Atf6	Stx16	37	taipale_cyt_meth__ATF6_NGRTGACGTGGCAN_eDBD_meth	3.27	TRUE	0.583802910537197
Atf6	Suclg2	64	taipale_cyt_meth__ATF6_NGRTGACGTGGCAN_eDBD_meth	3.27	TRUE	8.94467328958862
Atf6	Tspan9	31	taipale_cyt_meth__ATF6_NGRTGACGTGGCAN_eDBD_meth	3.27	TRUE	0.0388408072350119
Atf6	Zfand6	17	taipale_cyt_meth__ATF6_NGRTGACGTGGCAN_eDBD_meth	3.27	TRUE	0.00145545564794563
Atf6	Sesn2	2	transfac_pro__M00943	3.25	FALSE	1.95435370026862
Atf6	Usp15	3	transfac_pro__M00943	3.25	FALSE	3.54150986587216
Atf6	Clybl	1	cisbp__M0327	3.23	FALSE	0.182884890050904
Atf6	Disp1	1	cisbp__M0327	3.23	FALSE	0.157512106655349
Atf6	Hgsnat	1	cisbp__M0327	3.23	FALSE	0.430561519912172
Atf6	Syde2	2	cisbp__M0327	3.23	FALSE	0.134047630988248
Atf6	Zfp229	1	cisbp__M0327	3.23	FALSE	0.518995709863154
Atf6	B3galnt2	1	cisbp__M3447	3.21	FALSE	4.45205469856995
Atf6	Pgm2	2	cisbp__M5328	3.21	FALSE	0.587519304212505
Atf6	Ube2r2	2	transfac_pro__M09516	3.19	FALSE	0.34895768985656
Atf6	Cacna1a	8	transfac_public__M00483	3.17	TRUE	15.0024432826743
Atf6	Dclk2	24	transfac_public__M00483	3.17	TRUE	13.215933647033
Atf6	Dirc2	32	transfac_public__M00483	3.17	TRUE	6.61610225101917
Atf6	Dnajb11	97	transfac_public__M00483	3.17	TRUE	9.54704575241358
Atf6	Fdft1	15	transfac_public__M00483	3.17	TRUE	3.3959632246846
Atf6	Nbas	60	transfac_public__M00483	3.17	TRUE	13.5138135832779
Atf6	Pcnp	15	transfac_public__M00483	3.17	TRUE	4.33837231001323
Atf6	Sec23b	159	transfac_public__M00483	3.17	TRUE	6.80427119874603
Atf6	Diras2	1	transfac_public__M00358	3.1	FALSE	3.2460707214433
Atf6	Zfp839	1	transfac_public__M00358	3.1	FALSE	1.61649446847323
Atf6	H13	13	cisbp__M2978	3.09	TRUE	8.06045361593748
Atf6b	Nfxl1	35	taipale_cyt_meth__CREB3L1_TGCCACGTCAYN_eDBD	8.27	FALSE	1.45547619852418
Atf6b	Glt8d1	10	hocomoco__CR3L1_HUMAN.H11MO.0.D	7.48	FALSE	1.99389655969593
Atf6b	Srp72	34	hocomoco__CR3L1_HUMAN.H11MO.0.D	7.48	FALSE	1.27913229554304
Atf6b	Nxf1	27	taipale__CREB3_full_NTGCCACGTCAYCN_repr	6.68	FALSE	3.65759585531727
Atf6b	Zfp810	2	taipale__CREB3_full_NTGCCACGTCAYCN_repr	6.68	FALSE	2.05988265626746
Atf6b	Kdelr3	268	taipale_cyt_meth__ATF6B_TGCCACGTCAYN_eDBD	6.64	TRUE	0.954438067946817
Atf6b	Mia3	233	taipale_cyt_meth__ATF6B_TGCCACGTCAYN_eDBD	6.64	TRUE	2.37565361435838
Atf6b	Sec31a	107	taipale_cyt_meth__ATF6B_TGCCACGTCAYN_eDBD	6.64	TRUE	2.21216611308272
Atf6b	Tmem214	239	taipale_cyt_meth__ATF6B_TGCCACGTCAYN_eDBD	6.64	TRUE	0.739217602318175
Atf6b	Tmem39a	316	taipale_cyt_meth__ATF6B_TGCCACGTCAYN_eDBD	6.64	TRUE	1.53267669176177
Atf6b	Vps16	117	taipale_cyt_meth__ATF6B_TGCCACGTCAYN_eDBD	6.64	TRUE	1.18905943115432
Atf6b	Pmm2	2	transfac_pro__M09528	5.85	FALSE	0.991509682078089
Atf6b	Atf6b	5	hocomoco__CR3L2_HUMAN.H11MO.0.D	5.53	FALSE	NA
Atf6b	Aars	42	taipale_cyt_meth__CREB3L1_TGCCACGTCAYN_FL	5.31	FALSE	0.401764350977811
Atf6b	Acin1	72	taipale_cyt_meth__CREB3L1_TGCCACGTCAYN_FL	5.31	FALSE	0.1698154803918
Atf6b	Adar	45	taipale_cyt_meth__CREB3L1_TGCCACGTCAYN_FL	5.31	FALSE	0.150197563642331
Atf6b	Atp6v1c1	4	taipale_cyt_meth__CREB3L1_TGCCACGTCAYN_FL	5.31	FALSE	0.138078025845642
Atf6b	Bhlhe41	38	taipale_cyt_meth__CREB3L1_TGCCACGTCAYN_FL	5.31	FALSE	0.249578246666124
Atf6b	Gnb4	19	taipale_cyt_meth__CREB3L1_TGCCACGTCAYN_FL	5.31	FALSE	0.0256135831805399
Atf6b	Gns	35	taipale_cyt_meth__CREB3L1_TGCCACGTCAYN_FL	5.31	FALSE	0.126040843475172
Atf6b	Hspbap1	47	taipale_cyt_meth__CREB3L1_TGCCACGTCAYN_FL	5.31	FALSE	0.0982835642758086
Atf6b	Inhbb	34	taipale_cyt_meth__CREB3L1_TGCCACGTCAYN_FL	5.31	FALSE	0.241886701780825
Atf6b	Lrrc58	22	taipale_cyt_meth__CREB3L1_TGCCACGTCAYN_FL	5.31	FALSE	0.317310110119115
Atf6b	Mitf	67	taipale_cyt_meth__CREB3L1_TGCCACGTCAYN_FL	5.31	FALSE	0.0116336721493367
Atf6b	Nrk	65	taipale_cyt_meth__CREB3L1_TGCCACGTCAYN_FL	5.31	FALSE	0.0252139109069278
Atf6b	P4hb	39	taipale_cyt_meth__CREB3L1_TGCCACGTCAYN_FL	5.31	FALSE	0.301490396870533
Atf6b	Preb	16	taipale_cyt_meth__CREB3L1_TGCCACGTCAYN_FL	5.31	FALSE	0.0644567628889981
Atf6b	Prom1	18	taipale_cyt_meth__CREB3L1_TGCCACGTCAYN_FL	5.31	FALSE	0.408124761428643
Atf6b	Sec23ip	34	taipale_cyt_meth__CREB3L1_TGCCACGTCAYN_FL	5.31	FALSE	0.405638126922642
Atf6b	Tmed10	36	taipale_cyt_meth__CREB3L1_TGCCACGTCAYN_FL	5.31	FALSE	0.114483331409383
Atf6b	Tmem40	47	taipale_cyt_meth__CREB3L1_TGCCACGTCAYN_FL	5.31	FALSE	0.0672082854377362
Atf6b	Unk	6	taipale_cyt_meth__CREB3L1_TGCCACGTCAYN_FL	5.31	FALSE	0.293180599792964
Atf6b	Emilin1	31	cisbp__M5330	5.28	FALSE	0.783894263930053
Atf6b	Phf1	17	cisbp__M5330	5.28	FALSE	0.152755350456679
Atf6b	Stub1	19	cisbp__M5330	5.28	FALSE	0.385135055377385
Atf6b	Appl2	2	cisbp__M4897	5.22	FALSE	1.43663826772431
Atf6b	Atp6v1e1	15	cisbp__M4897	5.22	FALSE	0.711552365196808
Atf6b	Eif4b	40	taipale__CREB3L1_DBD_NTGCCACGTCANCA	5.15	FALSE	0.444001758093781
Atf6b	Mafg	43	taipale__CREB3L1_DBD_NTGCCACGTCANCA	5.15	FALSE	0.0796253852083009
Atf6b	Rai1	11	taipale__CREB3L1_DBD_NTGCCACGTCANCA	5.15	FALSE	0.0754740064728349
Atf6b	Cda	2	taipale_cyt_meth__CREB3L1_TGCCACGTCAYN_eDBD	5.12	FALSE	0.0616354336043189
Atf6b	Cmc1	8	taipale_cyt_meth__CREB3L1_TGCCACGTCAYN_eDBD	5.12	FALSE	0.130800775592471
Atf6b	Foxo4	31	taipale_cyt_meth__CREB3L1_TGCCACGTCAYN_eDBD	5.12	FALSE	0.512354420289397
Atf6b	Peg3	2	taipale_cyt_meth__CREB3L1_TGCCACGTCAYN_eDBD	5.12	FALSE	0.0675281376183225
Atf6b	Phldb2	5	taipale_cyt_meth__CREB3L1_TGCCACGTCAYN_eDBD	5.12	FALSE	0.0383584802793844
Atf6b	Psma1	14	taipale_cyt_meth__CREB3L1_TGCCACGTCAYN_eDBD	5.12	FALSE	0.428377384163225
Atf6b	Slc25a21	2	taipale_cyt_meth__CREB3L1_TGCCACGTCAYN_eDBD	5.12	FALSE	0.195647283313083
Atf6b	Tbc1d2	4	taipale_cyt_meth__CREB3L1_TGCCACGTCAYN_eDBD	5.12	FALSE	0.344605754532971
Atf6b	Tsc22d3	10	taipale_cyt_meth__CREB3L1_TGCCACGTCAYN_eDBD	5.12	FALSE	0.0192837697600804
Atf6b	Dnajb11	34	transfac_pro__M09532	5.03	FALSE	0.271940713270802
Atf6b	Tbccd1	34	transfac_pro__M09532	5.03	FALSE	0.647335423129774
Atf6b	Tbc1d15	15	taipale_cyt_meth__CREB3L1_TGCCACGTCAYN_eDBD	5.01	FALSE	0.00172712463251287
Atf6b	Bdkrb2	17	cisbp__M5325	4.96	FALSE	0.0270256809861242
Atf6b	Xdh	5	cisbp__M5325	4.96	FALSE	0.0667921426126552
Atf6b	Flt1	10	taipale__CREB3_full_NTGCCACGTCAYCN_repr	4.95	FALSE	0.0012418946938842
Atf6b	Rps29	130	transfac_pro__M07669	4.93	TRUE	5.50807289602106
Atf6b	Rcor3	1	taipale_cyt_meth__CREB3L1_TGCCACRTCAYN_eDBD_meth	4.88	FALSE	1.16682087619577
Atf6b	Apobr	4	cisbp__M5953	4.85	FALSE	0.338026354765293
Atf6b	Atf6	13	cisbp__M5953	4.85	FALSE	0.06486953276341
Atf6b	Chst11	26	cisbp__M5953	4.85	FALSE	0.0222040278834863
Atf6b	Gmds	15	cisbp__M5953	4.85	FALSE	0.0465634863797202
Atf6b	Mapkbp1	4	cisbp__M5953	4.85	FALSE	0.146197522130674
Atf6b	A230050P20Rik	4	transfac_pro__M09533	4.84	FALSE	1.4639307716658
Atf6b	Lemd3	7	taipale_cyt_meth__ATF6B_TGCCACGTCAYN_eDBD_meth_repr	4.84	TRUE	1.14200611139182
Atf6b	Serinc1	3	taipale_cyt_meth__ATF6B_TGCCACGTCAYN_eDBD_meth_repr	4.84	TRUE	0.461097669695957
Atf6b	Rcc2	17	transfac_pro__M09517	4.72	FALSE	0.174801607395454
Atf6b	Brwd3	2	hocomoco__XBP1_HUMAN.H11MO.0.D	4.59	FALSE	0.0453560415686693
Atf6b	Calr	12	hocomoco__XBP1_HUMAN.H11MO.0.D	4.59	FALSE	0.348836792852153
Atf6b	Fbxw7	15	hocomoco__XBP1_HUMAN.H11MO.0.D	4.59	FALSE	0.15086987644361
Atf6b	Nhs	11	hocomoco__XBP1_HUMAN.H11MO.0.D	4.59	FALSE	0.0340804571044367
Atf6b	Srgap1	2	hocomoco__XBP1_HUMAN.H11MO.0.D	4.59	FALSE	0.0164244880419802
Atf6b	Ss18	6	hocomoco__XBP1_HUMAN.H11MO.0.D	4.59	FALSE	0.249042098424436
Atf6b	Tbpl1	4	hocomoco__XBP1_HUMAN.H11MO.0.D	4.59	FALSE	0.139757626086112
Atf6b	Edem2	24	taipale_cyt_meth__CREB3L4_YGCCACGTGGCA_eDBD_meth	4.56	FALSE	0.102546493091732
Atf6b	Gnl1	13	taipale_cyt_meth__CREB3L4_YGCCACGTGGCA_eDBD_meth	4.56	FALSE	0.353947920202799
Atf6b	Hsp90b1	23	taipale_cyt_meth__CREB3L4_YGCCACGTGGCA_eDBD_meth	4.56	FALSE	0.240504818543225
Atf6b	Map2k6	23	taipale_cyt_meth__CREB3L4_YGCCACGTGGCA_eDBD_meth	4.56	FALSE	0.02570204936121
Atf6b	Prr3	18	taipale_cyt_meth__CREB3L4_YGCCACGTGGCA_eDBD_meth	4.56	FALSE	0.0770614992062891
Atf6b	Stox2	31	taipale_cyt_meth__CREB3L4_YGCCACGTGGCA_eDBD_meth	4.56	FALSE	0.0559335874548157
Atf6b	Fgfr1	4	taipale_cyt_meth__CREB3L1_TGCCACRTCAYN_FL_meth	4.53	FALSE	0.0248723713269014
Atf6b	Mbnl2	13	taipale_cyt_meth__CREB3L1_TGCCACRTCAYN_FL_meth	4.53	FALSE	0.0235852969075502
Atf6b	Slc25a25	34	taipale_cyt_meth__CREB3L1_TGCCACRTCAYN_FL_meth	4.53	FALSE	0.0907554072554652
Atf6b	Rufy1	13	transfac_pro__M07679	4.48	FALSE	0.102773375989615
Atf6b	6430573F11Rik	7	hocomoco__CR3L1_HUMAN.H11MO.0.D	4.47	FALSE	0.114120939018462
Atf6b	Acadsb	2	hocomoco__CR3L1_HUMAN.H11MO.0.D	4.47	FALSE	0.313765645779464
Atf6b	Adamts15	33	hocomoco__CR3L1_HUMAN.H11MO.0.D	4.47	FALSE	0.302179278971992
Atf6b	Amd1	4	hocomoco__CR3L1_HUMAN.H11MO.0.D	4.47	FALSE	0.154973516145973
Atf6b	Amotl1	113	taipale_cyt_meth__ATF6B_TGCCACGTCAYN_eDBD	4.47	TRUE	0.361355629229485
Atf6b	Calu	99	taipale_cyt_meth__ATF6B_TGCCACGTCAYN_eDBD	4.47	TRUE	0.209854935713396
Atf6b	Cebpb	4	hocomoco__CR3L1_HUMAN.H11MO.0.D	4.47	FALSE	0.0915435495273388
Atf6b	Ddx1	4	hocomoco__CR3L1_HUMAN.H11MO.0.D	4.47	FALSE	0.117724929880566
Atf6b	Dstyk	2	hocomoco__CR3L1_HUMAN.H11MO.0.D	4.47	FALSE	0.308845844572878
Atf6b	Dtx1	9	hocomoco__CR3L1_HUMAN.H11MO.0.D	4.47	FALSE	0.0914681673388339
Atf6b	Eif4g3	3	hocomoco__CR3L1_HUMAN.H11MO.0.D	4.47	FALSE	0.204489371105516
Atf6b	Fndc3b	105	taipale_cyt_meth__ATF6B_TGCCACGTCAYN_eDBD	4.47	TRUE	0.0128883529032502
Atf6b	Fnip1	111	taipale_cyt_meth__ATF6B_TGCCACGTCAYN_eDBD	4.47	TRUE	0.190385790802885
Atf6b	Galnt6	19	hocomoco__CR3L1_HUMAN.H11MO.0.D	4.47	FALSE	0.143343167966315
Atf6b	Gbf1	111	taipale_cyt_meth__ATF6B_TGCCACGTCAYN_eDBD	4.47	TRUE	0.0657659239854031
Atf6b	Gramd4	5	hocomoco__CR3L1_HUMAN.H11MO.0.D	4.47	FALSE	0.131507708172124
Atf6b	Hyou1	76	taipale_cyt_meth__ATF6B_TGCCACGTCAYN_eDBD	4.47	TRUE	0.353969082976114
Atf6b	Osbp	167	taipale_cyt_meth__ATF6B_TGCCACGTCAYN_eDBD	4.47	TRUE	0.101044673892612
Atf6b	Parvb	18	hocomoco__CR3L1_HUMAN.H11MO.0.D	4.47	FALSE	0.307280860079015
Atf6b	Pde10a	2	hocomoco__CR3L1_HUMAN.H11MO.0.D	4.47	FALSE	0.022076316905472
Atf6b	Pla2g6	10	hocomoco__CR3L1_HUMAN.H11MO.0.D	4.47	FALSE	0.627445495536001
Atf6b	Prkag2	5	hocomoco__CR3L1_HUMAN.H11MO.0.D	4.47	FALSE	0.124226498626312
Atf6b	Pth1r	5	hocomoco__CR3L1_HUMAN.H11MO.0.D	4.47	FALSE	0.186041368331052
Atf6b	Rusc2	80	taipale_cyt_meth__ATF6B_TGCCACGTCAYN_eDBD	4.47	TRUE	0.189018948865632
Atf6b	Sar1a	107	taipale_cyt_meth__ATF6B_TGCCACGTCAYN_eDBD	4.47	TRUE	0.323928409074723
Atf6b	Sec24d	125	taipale_cyt_meth__ATF6B_TGCCACGTCAYN_eDBD	4.47	TRUE	0.0578870270122109
Atf6b	Sema7a	7	hocomoco__CR3L1_HUMAN.H11MO.0.D	4.47	FALSE	0.666747036399936
Atf6b	Sf3b1	91	taipale_cyt_meth__ATF6B_TGCCACGTCAYN_eDBD	4.47	TRUE	0.0390916072000068
Atf6b	Shroom1	5	hocomoco__CR3L1_HUMAN.H11MO.0.D	4.47	FALSE	0.0978781625314428
Atf6b	Slc22a17	76	taipale_cyt_meth__ATF6B_TGCCACGTCAYN_eDBD	4.47	TRUE	0.189977372997427
Atf6b	Slc30a7	5	hocomoco__CR3L1_HUMAN.H11MO.0.D	4.47	FALSE	0.0801993952844601
Atf6b	Slc39a11	8	hocomoco__CR3L1_HUMAN.H11MO.0.D	4.47	FALSE	0.143299774304968
Atf6b	Smad3	16	hocomoco__CR3L1_HUMAN.H11MO.0.D	4.47	FALSE	0.316587053229507
Atf6b	Soat1	5	hocomoco__CR3L1_HUMAN.H11MO.0.D	4.47	FALSE	0.057192916057605
Atf6b	Sox6	111	taipale_cyt_meth__ATF6B_TGCCACGTCAYN_eDBD	4.47	TRUE	0.1517538924635
Atf6b	Stx5a	159	taipale_cyt_meth__ATF6B_TGCCACGTCAYN_eDBD	4.47	TRUE	0.443184006895667
Atf6b	Tbc1d16	4	hocomoco__CR3L1_HUMAN.H11MO.0.D	4.47	FALSE	0.300689631273426
Atf6b	Tead4	5	hocomoco__CR3L1_HUMAN.H11MO.0.D	4.47	FALSE	0.0485716732813337
Atf6b	Uap1	132	taipale_cyt_meth__ATF6B_TGCCACGTCAYN_eDBD	4.47	TRUE	0.986948080332752
Atf6b	Vcan	8	hocomoco__CR3L1_HUMAN.H11MO.0.D	4.47	FALSE	0.219463445592687
Atf6b	Tex2	8	transfac_pro__M09531	4.33	FALSE	0.0324078405080864
Atf6b	Adam15	2	cisbp__M0359	4.31	FALSE	1.72780227445591
Atf6b	Akap1	37	taipale_cyt_meth__ATF6B_TGCCACGTCAYN_eDBD_meth_repr	4.26	TRUE	1.3198773525639
Atf6b	Cars	14	taipale_cyt_meth__ATF6B_TGCCACGTCAYN_eDBD_meth_repr	4.26	TRUE	1.49831443852965
Atf6b	Ccs	2	taipale_cyt_meth__ATF6B_TGCCACGTCAYN_eDBD_meth_repr	4.26	TRUE	0.454211231831696
Atf6b	Gpcpd1	90	taipale_cyt_meth__ATF6B_TGCCACGTCAYN_eDBD_meth_repr	4.26	TRUE	1.43676046217457
Atf6b	Mdfi	55	taipale_cyt_meth__ATF6B_TGCCACGTCAYN_eDBD_meth_repr	4.26	TRUE	0.908246084875451
Atf6b	Prkar2b	67	taipale_cyt_meth__ATF6B_TGCCACGTCAYN_eDBD_meth_repr	4.26	TRUE	1.10995600372565
Atf6b	Pyroxd2	19	taipale_cyt_meth__ATF6B_TGCCACGTCAYN_eDBD_meth_repr	4.26	TRUE	1.04760326841922
Atf6b	Szt2	7	taipale_cyt_meth__ATF6B_TGCCACGTCAYN_eDBD_meth_repr	4.26	TRUE	3.17507830464435
Atf6b	Tram1	77	taipale_cyt_meth__ATF6B_TGCCACGTCAYN_eDBD_meth_repr	4.26	TRUE	1.06597689668736
Atf6b	Ceacam11	13	cisbp__M4101	4.2	FALSE	0.0391065507517572
Atf6b	Ceacam14	4	cisbp__M4101	4.2	FALSE	0.451028065508966
Atf6b	Otud5	6	cisbp__M4101	4.2	FALSE	0.181095912588959
Atf6b	Pdia6	4	cisbp__M4101	4.2	FALSE	0.0833519505632096
Atf6b	Ralbp1	6	cisbp__M4101	4.2	FALSE	0.053214264763465
Atf6b	Smad6	22	cisbp__M4101	4.2	FALSE	0.0613787551650837
Atf6b	Ctdsp2	4	transfac_public__M00251	4.17	FALSE	0.279861606845572
Atf6b	Dirc2	2	transfac_public__M00251	4.17	FALSE	0.531842669091938
Atf6b	Epas1	4	transfac_public__M00251	4.17	FALSE	0.00689668918126337
Atf6b	Ldha	31	transfac_public__M00251	4.17	FALSE	0.239166420516707
Atf6b	Srrm1	4	transfac_public__M00251	4.17	FALSE	0.251712232541899
Atf6b	Syngr1	5	transfac_public__M00251	4.17	FALSE	0.0505390536725722
Atf6b	Hdac6	12	taipale_cyt_meth__ATF6_NGRTGACGTGGCAN_eDBD	4.16	FALSE	0.0871626587645402
Atf6b	Il1r1	4	taipale_cyt_meth__ATF6_NGRTGACGTGGCAN_eDBD	4.16	FALSE	0.00460930050480332
Atf6b	Lpar3	25	taipale_cyt_meth__ATF6_NGRTGACGTGGCAN_eDBD	4.16	FALSE	0.0620897669500768
Atf6b	Eif4ebp1	29	taipale_cyt_meth__CREB3L1_TGCCACGTGGCA_FL	4.11	FALSE	0.636383936234348
Atf6b	Eif4h	6	taipale_cyt_meth__CREB3L1_TGCCACGTGGCA_FL	4.11	FALSE	0.0371026283156514
Atf6b	Fam102b	4	taipale_cyt_meth__CREB3L1_TGCCACGTGGCA_FL	4.11	FALSE	0.05330674244547
Atf6b	Gtf2b	10	taipale_cyt_meth__CREB3L1_TGCCACGTGGCA_FL	4.11	FALSE	0.0584743843462569
Atf6b	Lrp1	16	taipale_cyt_meth__CREB3L1_TGCCACGTGGCA_FL	4.11	FALSE	0.0382830256563527
Atf6b	Med13l	10	taipale_cyt_meth__CREB3L1_TGCCACGTGGCA_FL	4.11	FALSE	0.0726580014920608
Atf6b	Ptpn14	14	taipale_cyt_meth__CREB3L1_TGCCACGTGGCA_FL	4.11	FALSE	0.206507614667856
Atf6b	Itgb5	9	cisbp__M5328	4.09	FALSE	0.0462497286445695
Atf6b	Megf11	9	cisbp__M5328	4.09	FALSE	0.168879926327853
Atf6b	Nrxn3	15	cisbp__M5328	4.09	FALSE	0.253464658936082
Atf6b	Rffl	17	cisbp__M5328	4.09	FALSE	0.0214755379172075
Atf6b	Cux1	9	cisbp__M5330	4.08	FALSE	0.0497298803817659
Atf6b	Abcg1	3	taipale_cyt_meth__CREB3L1_TGCCACGTCAYN_FL	4.06	FALSE	0.158600031631379
Atf6b	Akt1	2	taipale_cyt_meth__CREB3L1_TGCCACGTCAYN_FL	4.06	FALSE	0.578019762890178
Atf6b	Atp2c1	9	taipale_cyt_meth__CREB3L1_TGCCACGTCAYN_FL	4.06	FALSE	0.0725264120693664
Atf6b	Atp8b2	5	taipale_cyt_meth__CREB3L1_TGCCACGTCAYN_FL	4.06	FALSE	0.188323449032349
Atf6b	Birc2	5	taipale_cyt_meth__CREB3L1_TGCCACGTCAYN_FL	4.06	FALSE	0.626033984354615
Atf6b	Chdh	3	taipale_cyt_meth__CREB3L1_TGCCACGTCAYN_FL	4.06	FALSE	0.0849792633339548
Atf6b	Cnot8	5	taipale_cyt_meth__CREB3L1_TGCCACGTCAYN_FL	4.06	FALSE	0.0251332064556141
Atf6b	Fbln7	4	taipale_cyt_meth__CREB3L1_TGCCACGTCAYN_FL	4.06	FALSE	0.055714739365231
Atf6b	Fbxw8	3	taipale_cyt_meth__CREB3L1_TGCCACGTCAYN_FL	4.06	FALSE	0.0805670672495124
Atf6b	Gmppa	7	taipale_cyt_meth__CREB3L1_TGCCACGTCAYN_FL	4.06	FALSE	0.158285685734975
Atf6b	Por	2	taipale_cyt_meth__CREB3L1_TGCCACGTCAYN_FL	4.06	FALSE	0.0882882526283175
Atf6b	Rab6b	3	taipale_cyt_meth__CREB3L1_TGCCACGTCAYN_FL	4.06	FALSE	0.0459158789542807
Atf6b	Slc41a2	12	taipale_cyt_meth__CREB3L1_TGCCACGTCAYN_FL	4.06	FALSE	0.0170877345951535
Atf6b	Suclg2	3	taipale_cyt_meth__CREB3L1_TGCCACGTCAYN_FL	4.06	FALSE	0.0729626069628241
Atf6b	Tnfrsf1b	7	taipale_cyt_meth__CREB3L1_TGCCACGTCAYN_FL	4.06	FALSE	0.0443077360819206
Atf6b	Trappc9	2	taipale_cyt_meth__CREB3L1_TGCCACGTCAYN_FL	4.06	FALSE	0.0713147293924613
Atf6b	Uba5	3	taipale_cyt_meth__CREB3L1_TGCCACGTCAYN_FL	4.06	FALSE	0.16097985136253
Atf6b	Ufsp2	4	taipale_cyt_meth__CREB3L1_TGCCACGTCAYN_FL	4.06	FALSE	0.319434577977883
Atf6b	Yipf5	6	taipale_cyt_meth__CREB3L1_TGCCACGTCAYN_FL	4.06	FALSE	0.186959368359508
Atf6b	Zdhhc14	2	taipale_cyt_meth__CREB3L1_TGCCACGTCAYN_FL	4.06	FALSE	0.0167927025798124
Atf6b	Dusp11	59	taipale_cyt_meth__ATF6B_NRTGAYGTCAYN_eDBD	4.05	TRUE	0.610928303732403
Atf6b	Stat6	55	taipale_cyt_meth__ATF6B_NRTGAYGTCAYN_eDBD	4.05	TRUE	2.16462887430301
Atf6b	Catsper2	4	taipale_cyt_meth__CREB3L1_TGCCACGTGGCA_eDBD_meth	4.03	FALSE	0.173561459340898
Atf6b	Pdia3	4	taipale_cyt_meth__CREB3L1_TGCCACGTGGCA_eDBD_meth	4.03	FALSE	0.109368768271702
Atf6b	Gna13	7	jaspar__MA0097.1	3.96	FALSE	0.0674118314884051
Atf6b	Zmynd8	5	jaspar__MA0097.1	3.96	FALSE	0.09794104006043
Atf6b	Acvr1	41	taipale_cyt_meth__ATF6B_TGCCACGTCAYN_eDBD_meth_repr	3.75	TRUE	0.126468784973806
Atf6b	Ddx17	103	taipale_cyt_meth__ATF6B_TGCCACGTCAYN_eDBD_meth_repr	3.75	TRUE	0.32499748331471
Atf6b	Slc6a12	39	taipale_cyt_meth__ATF6B_TGCCACGTCAYN_eDBD_meth_repr	3.75	TRUE	0.417134917130677
Atf6b	Tom1	30	taipale_cyt_meth__ATF6B_TGCCACGTCAYN_eDBD_meth_repr	3.75	TRUE	0.322400031662624
Atf6b	Zbtb38	100	taipale_cyt_meth__ATF6B_TGCCACGTCAYN_eDBD_meth_repr	3.75	TRUE	0.10221116209217
Atf6b	Anapc5	6	taipale_cyt_meth__CREB3_NGCCACGTGKMN_FL_meth	3.73	FALSE	0.188588520623457
Atf6b	Farsb	17	taipale_cyt_meth__CREB3_NGCCACGTGKMN_FL_meth	3.73	FALSE	0.0753175960421247
Atf6b	Tgm1	11	cisbp__M0268	3.73	FALSE	0.184035686727993
Atf6b	Abcf1	4	transfac_pro__M07669	3.71	TRUE	0.297820455428359
Atf6b	Atf1	28	transfac_pro__M07669	3.71	TRUE	0.624001453545278
Atf6b	Atg13	51	transfac_pro__M07669	3.71	TRUE	0.220436742141078
Atf6b	Copz1	75	transfac_pro__M07669	3.71	TRUE	0.210533892133664
Atf6b	Creb3l2	24	transfac_pro__M07669	3.71	TRUE	0.0130963349227242
Atf6b	Cse1l	2	transfac_pro__M07669	3.71	TRUE	0.218622927519253
Atf6b	Esyt2	4	transfac_pro__M07669	3.71	TRUE	0.0975856649642935
Atf6b	Fam114a1	22	transfac_pro__M07669	3.71	TRUE	0.0689862087296799
Atf6b	Kdm2b	75	transfac_pro__M07669	3.71	TRUE	0.0839950566393206
Atf6b	Nckap5	13	taipale__CREB3_full_NTGCCACGTCAYCN_repr	3.71	FALSE	0.279413865143569
Atf6b	Sec16a	50	transfac_pro__M07669	3.71	TRUE	0.244945900027702
Atf6b	Sec23b	54	transfac_pro__M07669	3.71	TRUE	0.338057608599269
Atf6b	Slc7a8	45	transfac_pro__M07669	3.71	TRUE	0.0810051740397627
Atf6b	Tgfb3	75	transfac_pro__M07669	3.71	TRUE	0.0734808602927892
Atf6b	Tnrc6a	7	transfac_pro__M07669	3.71	TRUE	0.0510458267285101
Atf6b	Wsb1	31	transfac_pro__M07669	3.71	TRUE	0.585410802729828
Atf6b	Xpot	72	transfac_pro__M07669	3.71	TRUE	0.0143392505148346
Atf6b	Arrdc3	3	transfac_pro__M09528	3.7	FALSE	0.00754641050806738
Atf6b	Eps8l1	3	transfac_pro__M09528	3.7	FALSE	0.752180714151295
Atf6b	Myo5b	3	transfac_pro__M09528	3.7	FALSE	0.208597982800741
Atf6b	Arf4	76	taipale_cyt_meth__ATF6B_TGCCACGTCAYN_eDBD	3.68	TRUE	0.48144738043162
Atf6b	Copb2	30	taipale_cyt_meth__ATF6B_TGCCACGTCAYN_eDBD	3.68	TRUE	0.268341107813442
Atf6b	Fosl2	12	taipale_cyt_meth__ATF6B_TGCCACGTCAYN_eDBD	3.68	TRUE	0.408164197237681
Atf6b	Gnas	26	taipale_cyt_meth__ATF6B_TGCCACGTCAYN_eDBD	3.68	TRUE	0.0221055926691402
Atf6b	Kdelr2	36	taipale_cyt_meth__ATF6B_TGCCACGTCAYN_eDBD	3.68	TRUE	0.332599056028656
Atf6b	Creb3l1	56	cisbp__M4748	3.63	TRUE	1.89715898777832
Atf6b	Ttc37	3	taipale__Creb3l2_DBD_TGCCACGTCATCA	3.62	FALSE	0.0550523467031353
Atf6b	Kif21a	13	taipale_cyt_meth__CREB3L1_TGCCACGTGGCA_eDBD	3.59	FALSE	0.0595048448794605
Atf6b	Scnn1b	26	transfac_pro__M07669	3.56	TRUE	0.143689724774421
Atf6b	Xkr6	32	transfac_pro__M07669	3.56	TRUE	0.117251038278003
Atf6b	Arhgap39	2	taipale_cyt_meth__CREB3L4_YGCCACGTGGCA_eDBD	3.49	FALSE	0.15417774439748
Atf6b	Ddit3	3	taipale_cyt_meth__CREB3L4_YGCCACGTGGCA_eDBD	3.49	FALSE	0.22751177494137
Atf6b	Ddx39b	2	taipale_cyt_meth__CREB3L4_YGCCACGTGGCA_eDBD	3.49	FALSE	0.111032873693414
Atf6b	Dna2	2	taipale_cyt_meth__CREB3L4_YGCCACGTGGCA_eDBD	3.49	FALSE	0.0530108845713306
Atf6b	Dscr3	2	taipale_cyt_meth__CREB3L4_YGCCACGTGGCA_eDBD	3.49	FALSE	0.127188965224032
Atf6b	Dsg2	2	taipale_cyt_meth__CREB3L4_YGCCACGTGGCA_eDBD	3.49	FALSE	0.0686471884743431
Atf6b	Efna1	2	taipale_cyt_meth__CREB3L4_YGCCACGTGGCA_eDBD	3.49	FALSE	0.0535767962219023
Atf6b	Grhl2	9	taipale_cyt_meth__CREB3L4_YGCCACGTGGCA_eDBD	3.49	FALSE	0.0621928623690822
Atf6b	Mettl9	3	taipale_cyt_meth__CREB3L4_YGCCACGTGGCA_eDBD	3.49	FALSE	0.0705074671176253
Atf6b	Mfsd11	2	taipale_cyt_meth__CREB3L4_YGCCACGTGGCA_eDBD	3.49	FALSE	0.0887884809623323
Atf6b	Osmr	7	taipale_cyt_meth__CREB3L4_YGCCACGTGGCA_eDBD	3.49	FALSE	0.154492680939415
Atf6b	Pim2	2	taipale_cyt_meth__CREB3L4_YGCCACGTGGCA_eDBD	3.49	FALSE	1.2076232170678
Atf6b	Plekhh1	6	taipale_cyt_meth__CREB3L4_YGCCACGTGGCA_eDBD	3.49	FALSE	0.122481635985403
Atf6b	Prex1	4	cisbp__M5329	3.49	FALSE	0.0924408479789642
Atf6b	Slc38a4	2	taipale_cyt_meth__CREB3L4_YGCCACGTGGCA_eDBD	3.49	FALSE	0.0149282035373612
Atf6b	Tacc1	2	taipale_cyt_meth__CREB3L4_YGCCACGTGGCA_eDBD	3.49	FALSE	0.0787882918425664
Atf6b	Tmem120b	2	taipale_cyt_meth__CREB3L4_YGCCACGTGGCA_eDBD	3.49	FALSE	0.120265355297241
Atf6b	Uchl3	3	taipale_cyt_meth__CREB3L4_YGCCACGTGGCA_eDBD	3.49	FALSE	0.101829522700451
Atf6b	Apbb2	105	cisbp__M4748	3.48	TRUE	0.0597022229438514
Atf6b	Gale	1	transfac_pro__M09515	3.48	FALSE	0.233470097078123
Atf6b	Ip6k1	48	cisbp__M4748	3.48	TRUE	0.313998165251814
Atf6b	Psg17	1	transfac_pro__M09515	3.48	FALSE	0.157483664736606
Atf6b	Psg23	3	cisbp__M4748	3.48	TRUE	0.111441984272562
Atf6b	Ptger3	4	transfac_pro__M09515	3.48	FALSE	0.187981102184874
Atf6b	Rcsd1	1	transfac_pro__M09515	3.48	FALSE	0.111817260817796
Atf6b	Slc4a5	1	transfac_pro__M09515	3.48	FALSE	0.350494503313068
Atf6b	Mtss1	1	taipale_cyt_meth__ATF6_NGRTGACGTGGCAN_eDBD_meth	3.33	FALSE	0.00231512526843478
Atf6b	Abce1	3	cisbp__M5302	3.23	FALSE	0.309513450966532
Atf6b	Casd1	3	cisbp__M5302	3.23	FALSE	0.409375169469673
Atf6b	Glis3	3	cisbp__M5302	3.23	FALSE	0.0779898000897067
Atf6b	Snrnp70	3	cisbp__M5302	3.23	FALSE	0.125398499026146
Atf6b	Pappa2	1	cisbp__M5302	3.19	FALSE	0.00383646616556163
Atf6b	Sh3bp4	2	cisbp__M5302	3.19	FALSE	0.0797832903867796
Atf6b	Stk24	2	cisbp__M5302	3.19	FALSE	0.145109776107564
Atf6b	Arfgap1	36	taipale_cyt_meth__ATF6B_YGCCACGTGGCA_eDBD	3.13	TRUE	0.485377576700914
Atf6b	Arfgef2	77	taipale_cyt_meth__ATF6B_YGCCACGTGGCA_eDBD	3.13	TRUE	0.386198188978204
Atf6b	Ddb1	31	taipale_cyt_meth__ATF6B_YGCCACGTGGCA_eDBD	3.13	TRUE	0.0383364352155763
Atf6b	Fbxo32	81	taipale_cyt_meth__ATF6B_YGCCACGTGGCA_eDBD	3.13	TRUE	0.145090494828519
Atf6b	Fdft1	2	elemento__CCACGTCA	3.13	FALSE	0.229042384021166
Atf6b	Ganab	79	taipale_cyt_meth__ATF6B_YGCCACGTGGCA_eDBD	3.13	TRUE	0.288824047702423
Atf6b	Gata6	2	elemento__CCACGTCA	3.13	FALSE	0.0764456689739313
Atf6b	Gigyf1	59	taipale_cyt_meth__ATF6B_YGCCACGTGGCA_eDBD	3.13	TRUE	0.265498963138203
Atf6b	Rapgef3	51	taipale_cyt_meth__ATF6B_YGCCACGTGGCA_eDBD	3.13	TRUE	0.0947955580297844
Atf6b	Skiv2l	2	elemento__CCACGTCA	3.13	FALSE	0.093121426113259
Atf6b	Stx18	2	cisbp__M0359	3.11	FALSE	0.212708748243538
Atf6b	Cited2	1	transfac_pro__M09515	3.04	FALSE	0.126187260616641
Atf6b	Ctsb	1	transfac_pro__M09515	3.04	FALSE	0.101435468168424
Atf6b	Fam110b	1	transfac_pro__M09515	3.04	FALSE	0.24487667065116
Atf6b	Man1a	1	transfac_pro__M09515	3.04	FALSE	0.0342966064096145
Atf6b	Nedd4l	1	transfac_pro__M09515	3.04	FALSE	0.0113095175000499
Atf6b	Sec14l1	1	transfac_pro__M09515	3.04	FALSE	0.102048770633419
Atf6b	Sema3f	1	transfac_pro__M09515	3.04	FALSE	0.158393197743019
Atf6b	Slc7a2	1	transfac_pro__M09515	3.04	FALSE	0.0629271004424727
Atf6b	Telo2	1	transfac_pro__M09515	3.04	FALSE	0.375067598792796
Atf6b	Hdac4	1	taipale__BATF3_DBD_TGATGACGTCATCA	3.01	FALSE	0.0152263503255742
Atf6b	Rnf20	1	taipale__BATF3_DBD_TGATGACGTCATCA	3.01	FALSE	0.106764831841749
Bach1	Agtpbp1	2	cisbp__M1966	3.55	FALSE	1.28609649720257
Bach1	Bach1	2	cisbp__M1966	3.55	FALSE	NA
Bach1	Rnf10	2	cisbp__M1966	3.55	FALSE	1.0703633147767
Bach1	Adam12	1	predrem__nrMotif2416	3.27	FALSE	5.8077418939438
Bach1	Cep120	1	predrem__nrMotif2416	3.27	FALSE	1.72192555257632
Bach1	Zmym6	1	predrem__nrMotif2416	3.27	FALSE	6.48709476406845
Bbx	Arid1b	1	taipale_cyt_meth__BBX_TGAWCNNNGWTCA_eDBD	3.45	TRUE	37.6958984388467
Bbx	Bbx	1	taipale_cyt_meth__BBX_TGAWCNNNGWTCA_eDBD	3.45	TRUE	NA
Bbx	Dpf3	1	taipale_cyt_meth__BBX_TGAWCNNNGWTCA_eDBD	3.45	TRUE	31.2646089093218
Bbx	Fchsd2	1	taipale_cyt_meth__BBX_TGAWCNNNGWTCA_eDBD	3.45	TRUE	43.4298216015485
Bbx	Kank1	1	taipale_cyt_meth__BBX_TGAWCNNNGWTCA_eDBD	3.45	TRUE	32.9964457783833
Bbx	Plekha6	1	taipale_cyt_meth__BBX_TGAWCNNNGWTCA_eDBD	3.45	TRUE	45.850338076023
Bbx	Sorbs1	1	taipale_cyt_meth__BBX_TGAWCNNNGWTCA_eDBD	3.45	TRUE	39.7536038211172
Bcl3	Gna13	9	dbcorrdb__RELA__ENCSR000EAN_1__m1	4.5	FALSE	6.67700291796731
Bcl3	2810021J22Rik	4	cisbp__M1928	3.51	FALSE	0.813268832986831
Bcl3	Bcl2l1	4	cisbp__M1928	3.51	FALSE	3.8614052128909
Bcl3	Bdkrb2	2	cisbp__M1928	3.51	FALSE	1.65299680101215
Bcl3	Cacna1c	3	cisbp__M1928	3.51	FALSE	2.79361849084227
Bcl3	Efna1	4	cisbp__M1928	3.51	FALSE	5.5340389808157
Bcl3	Golga5	1	dbcorrdb__RELA__ENCSR000EBD_1__m1	3.51	FALSE	4.07820212454864
Bcl3	Il1r1	4	cisbp__M1928	3.51	FALSE	1.53226232524354
Bcl3	Kremen1	4	cisbp__M1928	3.51	FALSE	1.05851967627557
Bcl3	Plxnb2	2	cisbp__M1928	3.51	FALSE	0.123054281713387
Bcl3	Slc6a12	4	cisbp__M1928	3.51	FALSE	1.25430275340118
Bcl3	Smad6	2	cisbp__M1928	3.51	FALSE	6.17691010889586
Bcl3	Stat5a	3	cisbp__M1928	3.51	FALSE	3.5582007423691
Bcl3	Bcl3	20	factorbook__NFKB1	3.49	TRUE	NA
Bcl3	N4bp2l1	13	factorbook__NFKB1	3.49	TRUE	4.54116060667702
Bcl3	Psg16	14	factorbook__NFKB1	3.49	TRUE	18.7560243702399
Bcl3	Stat6	19	factorbook__NFKB1	3.49	TRUE	4.66951803715774
Bcl3	Tnfrsf1b	19	factorbook__NFKB1	3.49	TRUE	5.64474601595372
Bcl3	Bhlhe40	1	transfac_pro__M03545	3.17	FALSE	3.87938609191407
Bcl3	Osmr	1	transfac_pro__M03545	3.17	FALSE	0.803807907339359
Bcl3	Prkar2b	1	cisbp__M6137	3.15	FALSE	3.63771998196683
Bcl3	Rab30	2	cisbp__M6137	3.15	FALSE	7.13737438630739
Bcl3	Cd82	1	hocomoco__TF65_MOUSE.H11MO.0.A	3	FALSE	1.55860569561131
Bclaf1	Pggt1b	6	dbcorrdb__NR2C2__ENCSR000EVN_1__m1	5.62	FALSE	0.438240589121546
Bclaf1	Tle4	24	dbcorrdb__NR2C2__ENCSR000EVN_1__m1	5.62	FALSE	1.20204119579057
Bclaf1	Trap1	8	dbcorrdb__NR2C2__ENCSR000EVN_1__m1	5.62	FALSE	2.47232882879432
Bclaf1	Abce1	12	dbcorrdb__TAF1__ENCSR000BHT_1__m1	5.17	FALSE	1.78099227855825
Bclaf1	Brd4	66	dbcorrdb__TAF1__ENCSR000BHT_1__m1	5.17	FALSE	1.89911731780481
Bclaf1	Ccar1	34	dbcorrdb__TAF1__ENCSR000BHT_1__m1	5.17	FALSE	1.17493073158887
Bclaf1	Clasp2	28	dbcorrdb__TAF1__ENCSR000BHT_1__m1	5.17	FALSE	7.46355124898423
Bclaf1	Cnot6	26	dbcorrdb__TAF1__ENCSR000BHT_1__m1	5.17	FALSE	4.32309581556248
Bclaf1	Crebbp	15	dbcorrdb__TAF1__ENCSR000BHT_1__m1	5.17	FALSE	1.82922119057555
Bclaf1	Ilf3	16	dbcorrdb__TAF1__ENCSR000BHT_1__m1	5.17	FALSE	2.13145111855457
Bclaf1	Naa15	58	dbcorrdb__TAF1__ENCSR000BHT_1__m1	5.17	FALSE	2.12180733901029
Bclaf1	Ncaph2	11	dbcorrdb__TAF1__ENCSR000BHT_1__m1	5.17	FALSE	2.57270292028647
Bclaf1	Nfyc	16	dbcorrdb__TAF1__ENCSR000BHT_1__m1	5.17	FALSE	2.99494804557542
Bclaf1	Nono	48	dbcorrdb__TAF1__ENCSR000BHT_1__m1	5.17	FALSE	1.30303961512363
Bclaf1	Ostc	47	dbcorrdb__TAF1__ENCSR000BHT_1__m1	5.17	FALSE	2.47037673389386
Bclaf1	Ppp2r2a	13	dbcorrdb__TAF1__ENCSR000BHT_1__m1	5.17	FALSE	1.52744029641247
Bclaf1	Rab14	67	dbcorrdb__TAF1__ENCSR000BHT_1__m1	5.17	FALSE	3.33851423206794
Bclaf1	Sfpq	26	dbcorrdb__TAF1__ENCSR000BHT_1__m1	5.17	FALSE	4.65319475666249
Bclaf1	Srrm1	26	dbcorrdb__TAF1__ENCSR000BHT_1__m1	5.17	FALSE	1.87500709970323
Bclaf1	Tmed2	46	dbcorrdb__TAF1__ENCSR000BHT_1__m1	5.17	FALSE	1.30852147085664
Bclaf1	Zfx	30	dbcorrdb__TAF1__ENCSR000BHT_1__m1	5.17	FALSE	1.15978585361026
Bclaf1	4930503L19Rik	13	dbcorrdb__POLR2A__ENCSR000EAR_1__m1	5.13	FALSE	1.05134341622285
Bclaf1	Brpf1	31	dbcorrdb__POLR2A__ENCSR000EAR_1__m1	5.13	FALSE	2.63331826601728
Bclaf1	Camk2g	27	dbcorrdb__POLR2A__ENCSR000EAR_1__m1	5.13	FALSE	1.1223493470441
Bclaf1	Ccnt2	22	dbcorrdb__POLR2A__ENCSR000EAR_1__m1	5.13	FALSE	2.52436904702269
Bclaf1	Cct8	33	dbcorrdb__POLR2A__ENCSR000EAR_1__m1	5.13	FALSE	1.71134538236018
Bclaf1	Cdkal1	33	dbcorrdb__POLR2A__ENCSR000EAR_1__m1	5.13	FALSE	4.02774721086948
Bclaf1	Cwc22	43	dbcorrdb__POLR2A__ENCSR000EAR_1__m1	5.13	FALSE	1.84324834617704
Bclaf1	Ect2	46	dbcorrdb__POLR2A__ENCSR000EAR_1__m1	5.13	FALSE	2.0146903104876
Bclaf1	Eif1	49	dbcorrdb__POLR2A__ENCSR000EAR_1__m1	5.13	FALSE	1.87514064750393
Bclaf1	Eps15l1	6	dbcorrdb__POLR2A__ENCSR000EAR_1__m1	5.13	FALSE	4.86200481784521
Bclaf1	Farsb	36	dbcorrdb__POLR2A__ENCSR000EAR_1__m1	5.13	FALSE	2.30634047114876
Bclaf1	Fnbp4	25	dbcorrdb__POLR2A__ENCSR000EAR_1__m1	5.13	FALSE	1.63435696670342
Bclaf1	Hbs1l	14	dbcorrdb__POLR2A__ENCSR000EAR_1__m1	5.13	FALSE	2.095344673541
Bclaf1	Hmga2	56	dbcorrdb__POLR2A__ENCSR000EAR_1__m1	5.13	FALSE	2.06387130387386
Bclaf1	Hsp90aa1	22	dbcorrdb__POLR2A__ENCSR000EAR_1__m1	5.13	FALSE	3.04062468697428
Bclaf1	Lrwd1	28	dbcorrdb__POLR2A__ENCSR000EAR_1__m1	5.13	FALSE	0.171704072337791
Bclaf1	Magt1	18	dbcorrdb__POLR2A__ENCSR000EAR_1__m1	5.13	FALSE	1.49555694390583
Bclaf1	Map2k2	18	dbcorrdb__POLR2A__ENCSR000EAR_1__m1	5.13	FALSE	3.39183790622702
Bclaf1	Mapk1	33	dbcorrdb__POLR2A__ENCSR000EAR_1__m1	5.13	FALSE	3.94353576516122
Bclaf1	Med15	47	dbcorrdb__POLR2A__ENCSR000EAR_1__m1	5.13	FALSE	1.8047214947739
Bclaf1	Mib1	20	dbcorrdb__POLR2A__ENCSR000EAR_1__m1	5.13	FALSE	1.52529889567824
Bclaf1	Msl2	62	dbcorrdb__POLR2A__ENCSR000EAR_1__m1	5.13	FALSE	0.891377022121646
Bclaf1	Mtfr1	24	dbcorrdb__POLR2A__ENCSR000EAR_1__m1	5.13	FALSE	0.603497166637272
Bclaf1	Phf14	19	dbcorrdb__POLR2A__ENCSR000EAR_1__m1	5.13	FALSE	3.75332743663287
Bclaf1	Pi4k2a	22	dbcorrdb__POLR2A__ENCSR000EAR_1__m1	5.13	FALSE	1.20810396190048
Bclaf1	Ppp1r12a	68	dbcorrdb__POLR2A__ENCSR000EAR_1__m1	5.13	FALSE	4.44983921373561
Bclaf1	Ppp2r3d	14	dbcorrdb__POLR2A__ENCSR000EAR_1__m1	5.13	FALSE	3.57113567466543
Bclaf1	Rad21	46	dbcorrdb__POLR2A__ENCSR000EAR_1__m1	5.13	FALSE	0.856429670801945
Bclaf1	Reps1	39	dbcorrdb__POLR2A__ENCSR000EAR_1__m1	5.13	FALSE	1.84539829043271
Bclaf1	Rps23	20	dbcorrdb__POLR2A__ENCSR000EAR_1__m1	5.13	FALSE	1.12928359781542
Bclaf1	Sec61a2	12	dbcorrdb__POLR2A__ENCSR000EAR_1__m1	5.13	FALSE	2.6033049138221
Bclaf1	Slc10a7	21	dbcorrdb__POLR2A__ENCSR000EAR_1__m1	5.13	FALSE	1.63576501758514
Bclaf1	Snapc3	35	dbcorrdb__POLR2A__ENCSR000EAR_1__m1	5.13	FALSE	2.41573826975695
Bclaf1	Srsf10	14	dbcorrdb__POLR2A__ENCSR000EAR_1__m1	5.13	FALSE	3.53262213945877
Bclaf1	Ssb	24	dbcorrdb__POLR2A__ENCSR000EAR_1__m1	5.13	FALSE	1.89917805813505
Bclaf1	Tnrc6c	51	dbcorrdb__POLR2A__ENCSR000EAR_1__m1	5.13	FALSE	8.0740420396671
Bclaf1	Unk	62	dbcorrdb__POLR2A__ENCSR000EAR_1__m1	5.13	FALSE	4.31614713114149
Bclaf1	Uqcrc2	19	dbcorrdb__POLR2A__ENCSR000EAR_1__m1	5.13	FALSE	2.51907933291576
Bclaf1	Vcp	60	dbcorrdb__POLR2A__ENCSR000EAR_1__m1	5.13	FALSE	5.01662514231371
Bclaf1	Canx	29	taipale__ETS1_DBD_NCCGGAWRYRYWTCCGGN_repr	5.05	FALSE	5.88247093095862
Bclaf1	Zfp326	19	taipale__ETS1_DBD_NCCGGAWRYRYWTCCGGN_repr	5.05	FALSE	6.34513963911238
Bclaf1	Cand1	30	dbcorrdb__POLR2A__ENCSR000BJM_1__m1	5.03	FALSE	3.53770362508938
Bclaf1	Lrp6	8	dbcorrdb__POLR2A__ENCSR000BJM_1__m1	5.03	FALSE	3.25878939047801
Bclaf1	Ntan1	26	dbcorrdb__POLR2A__ENCSR000BJM_1__m1	5.03	FALSE	0.595630449054721
Bclaf1	Pdzd8	20	dbcorrdb__POLR2A__ENCSR000BJM_1__m1	5.03	FALSE	2.00522883436425
Bclaf1	Shprh	3	dbcorrdb__POLR2A__ENCSR000BJM_1__m1	5.03	FALSE	5.02175913476265
Bclaf1	Chaf1b	13	dbcorrdb__TAF1__ENCSR000BJN_1__m1	4.88	FALSE	0.867005851037038
Bclaf1	Eif4e	17	dbcorrdb__TAF1__ENCSR000BJN_1__m1	4.88	FALSE	3.57575449697365
Bclaf1	Emb	12	dbcorrdb__TAF1__ENCSR000BJN_1__m1	4.88	FALSE	1.20063902969208
Bclaf1	Rnf138	20	dbcorrdb__TAF1__ENCSR000BJN_1__m1	4.88	FALSE	1.25876824754337
Bclaf1	Slc25a37	6	dbcorrdb__TAF1__ENCSR000BJN_1__m1	4.88	FALSE	1.91084079127743
Bclaf1	Tnpo1	11	dbcorrdb__TAF1__ENCSR000BJN_1__m1	4.88	FALSE	1.01499192603128
Bclaf1	Zcchc11	22	dbcorrdb__TAF1__ENCSR000BJN_1__m1	4.88	FALSE	1.3722719532233
Bclaf1	Abcc4	15	dbcorrdb__TAF1__ENCSR000BKS_1__m1	4.62	FALSE	1.56592504986751
Bclaf1	Arl13b	8	dbcorrdb__TAF1__ENCSR000BKS_1__m1	4.62	FALSE	1.98655240096992
Bclaf1	Asxl2	30	dbcorrdb__TAF1__ENCSR000BKS_1__m1	4.62	FALSE	1.76922538459554
Bclaf1	Dusp9	31	dbcorrdb__TAF1__ENCSR000BKS_1__m1	4.62	FALSE	0.934137481180775
Bclaf1	Galm	6	dbcorrdb__TAF1__ENCSR000BKS_1__m1	4.62	FALSE	1.50498656866075
Bclaf1	Mtap	6	dbcorrdb__TAF1__ENCSR000BKS_1__m1	4.62	FALSE	1.52803211589189
Bclaf1	Prdm15	47	dbcorrdb__TAF1__ENCSR000BKS_1__m1	4.62	FALSE	1.08758514957272
Bclaf1	Tbc1d12	10	dbcorrdb__TAF1__ENCSR000BKS_1__m1	4.62	FALSE	3.38387277039471
Bclaf1	Zzz3	47	dbcorrdb__TAF1__ENCSR000BKS_1__m1	4.62	FALSE	3.29314370772163
Bclaf1	Vps41	47	dbcorrdb__POLR2A__ENCSR000BHH_1__m1	4.52	FALSE	9.69788842877703
Bclaf1	Zfp26	3	transfac_pro__M07699	4.51	FALSE	5.14071368432298
Bclaf1	2410002F23Rik	22	dbcorrdb__TAF1__ENCSR000BHT_1__m1	4.5	FALSE	0.213934613009856
Bclaf1	8030462N17Rik	14	dbcorrdb__TAF1__ENCSR000BHT_1__m1	4.5	FALSE	0.0521956908348483
Bclaf1	Acvr2a	18	dbcorrdb__TAF1__ENCSR000BHT_1__m1	4.5	FALSE	0.273885580202884
Bclaf1	Akap10	8	dbcorrdb__TAF1__ENCSR000BHT_1__m1	4.5	FALSE	0.303831070570401
Bclaf1	Amd1	18	dbcorrdb__TAF1__ENCSR000BHT_1__m1	4.5	FALSE	0.201691459838802
Bclaf1	Ankrd10	22	dbcorrdb__TAF1__ENCSR000BHT_1__m1	4.5	FALSE	0.213957876795311
Bclaf1	Ankrd11	27	dbcorrdb__TAF1__ENCSR000BHT_1__m1	4.5	FALSE	0.259650895361656
Bclaf1	Arid1a	15	dbcorrdb__TAF1__ENCSR000BHT_1__m1	4.5	FALSE	1.12725173257732
Bclaf1	Arid2	12	dbcorrdb__TAF1__ENCSR000BHT_1__m1	4.5	FALSE	0.23233362333962
Bclaf1	Atp13a1	23	dbcorrdb__TAF1__ENCSR000BHT_1__m1	4.5	FALSE	0.57447398498742
Bclaf1	Atrx	6	dbcorrdb__TAF1__ENCSR000BHT_1__m1	4.5	FALSE	0.261441913981851
Bclaf1	Azin1	17	dbcorrdb__TAF1__ENCSR000BHT_1__m1	4.5	FALSE	0.513540497218062
Bclaf1	Baz1b	20	dbcorrdb__TAF1__ENCSR000BHT_1__m1	4.5	FALSE	0.0539361758954049
Bclaf1	BC052040	27	dbcorrdb__TAF1__ENCSR000BHT_1__m1	4.5	FALSE	0.167297377926193
Bclaf1	Brca1	23	dbcorrdb__TAF1__ENCSR000BHT_1__m1	4.5	FALSE	0.814581975500367
Bclaf1	C330027C09Rik	21	dbcorrdb__TAF1__ENCSR000BHT_1__m1	4.5	FALSE	0.706396742882395
Bclaf1	Camkk2	16	dbcorrdb__TAF1__ENCSR000BHT_1__m1	4.5	FALSE	0.3052433134938
Bclaf1	Caprin2	17	dbcorrdb__TAF1__ENCSR000BHT_1__m1	4.5	FALSE	0.146770545067772
Bclaf1	Cbx1	12	dbcorrdb__TAF1__ENCSR000BHT_1__m1	4.5	FALSE	0.196673442051985
Bclaf1	Cbx3	19	dbcorrdb__TAF1__ENCSR000BHT_1__m1	4.5	FALSE	0.320242678050408
Bclaf1	Ccdc73	21	dbcorrdb__TAF1__ENCSR000BHT_1__m1	4.5	FALSE	0.295848392581441
Bclaf1	Ccdc85c	4	dbcorrdb__TAF1__ENCSR000BHT_1__m1	4.5	FALSE	0.0899477832928829
Bclaf1	Cdk5rap2	9	dbcorrdb__TAF1__ENCSR000BHT_1__m1	4.5	FALSE	0.135791429987865
Bclaf1	Celf1	12	dbcorrdb__TAF1__ENCSR000BHT_1__m1	4.5	FALSE	0.910213546532258
Bclaf1	Celf2	24	dbcorrdb__TAF1__ENCSR000BHT_1__m1	4.5	FALSE	0.363730674581918
Bclaf1	Cenpc1	8	dbcorrdb__TAF1__ENCSR000BHT_1__m1	4.5	FALSE	0.871713785716119
Bclaf1	Cep55	23	dbcorrdb__TAF1__ENCSR000BHT_1__m1	4.5	FALSE	0.405581255088829
Bclaf1	Chd7	6	dbcorrdb__TAF1__ENCSR000BHT_1__m1	4.5	FALSE	0.041951682700259
Bclaf1	Chordc1	22	dbcorrdb__TAF1__ENCSR000BHT_1__m1	4.5	FALSE	0.460244865313626
Bclaf1	Ckap5	8	dbcorrdb__TAF1__ENCSR000BHT_1__m1	4.5	FALSE	0.218910020035993
Bclaf1	Clcn3	5	dbcorrdb__TAF1__ENCSR000BHT_1__m1	4.5	FALSE	0.731076797919434
Bclaf1	Cnot1	14	dbcorrdb__TAF1__ENCSR000BHT_1__m1	4.5	FALSE	0.151935871716525
Bclaf1	Cnot3	16	dbcorrdb__TAF1__ENCSR000BHT_1__m1	4.5	FALSE	0.299228199441089
Bclaf1	Cpsf2	20	dbcorrdb__TAF1__ENCSR000BHT_1__m1	4.5	FALSE	0.0577795883020485
Bclaf1	Cpsf3	12	dbcorrdb__TAF1__ENCSR000BHT_1__m1	4.5	FALSE	0.657848395366006
Bclaf1	Creb1	23	dbcorrdb__TAF1__ENCSR000BHT_1__m1	4.5	FALSE	1.16468633219819
Bclaf1	Ctcf	19	dbcorrdb__TAF1__ENCSR000BHT_1__m1	4.5	FALSE	0.378803427721568
Bclaf1	Cul1	22	dbcorrdb__TAF1__ENCSR000BHT_1__m1	4.5	FALSE	0.0876939799604312
Bclaf1	Cwc27	16	dbcorrdb__TAF1__ENCSR000BHT_1__m1	4.5	FALSE	0.29551976102228
Bclaf1	Dctd	8	dbcorrdb__TAF1__ENCSR000BHT_1__m1	4.5	FALSE	0.154738861432885
Bclaf1	Dek	14	dbcorrdb__TAF1__ENCSR000BHT_1__m1	4.5	FALSE	0.81105676361664
Bclaf1	Dgcr8	12	dbcorrdb__TAF1__ENCSR000BHT_1__m1	4.5	FALSE	0.578226881883783
Bclaf1	Dhx15	16	dbcorrdb__TAF1__ENCSR000BHT_1__m1	4.5	FALSE	0.163592790174875
Bclaf1	Dido1	24	dbcorrdb__TAF1__ENCSR000BHT_1__m1	4.5	FALSE	0.90226830323052
Bclaf1	Dmtf1	25	dbcorrdb__TAF1__ENCSR000BHT_1__m1	4.5	FALSE	0.823499977394209
Bclaf1	Dnajc24	6	dbcorrdb__TAF1__ENCSR000BHT_1__m1	4.5	FALSE	0.142148989696287
Bclaf1	Dzip3	17	dbcorrdb__TAF1__ENCSR000BHT_1__m1	4.5	FALSE	0.464745400785245
Bclaf1	E2f3	9	dbcorrdb__TAF1__ENCSR000BHT_1__m1	4.5	FALSE	0.0473061198859712
Bclaf1	Ebf2	14	dbcorrdb__TAF1__ENCSR000BHT_1__m1	4.5	FALSE	0.165581612200553
Bclaf1	Eif2b3	11	dbcorrdb__TAF1__ENCSR000BHT_1__m1	4.5	FALSE	0.509885884763021
Bclaf1	Eif4g2	20	dbcorrdb__TAF1__ENCSR000BHT_1__m1	4.5	FALSE	0.0754439174667085
Bclaf1	Eif4g3	21	dbcorrdb__TAF1__ENCSR000BHT_1__m1	4.5	FALSE	0.0350279140077079
Bclaf1	Elk3	15	dbcorrdb__TAF1__ENCSR000BHT_1__m1	4.5	FALSE	0.405824530726694
Bclaf1	Epc2	18	dbcorrdb__TAF1__ENCSR000BHT_1__m1	4.5	FALSE	0.421496056174772
Bclaf1	Erh	21	dbcorrdb__TAF1__ENCSR000BHT_1__m1	4.5	FALSE	0.215831620854728
[truncated: 80,328 more rows]
